# Supplementary material for: Ethyl 4′-ethenyl-2′-oxo-4-phenyl-2-(3,4,5-trimethoxy­phen­yl)spiro­[pyrrolidine-3,3′-indoline]-5-carboxyl­ate monohydrate
Source: Acta Crystallogr Sect E Struct Rep Online. 2008 Oct 4;64(Pt 11):o2052–3. doi: 10.1107/S1600536808031206 (PMC2959656; doi:10.1107/S1600536808031206)
Supplement: Supplementary file 1 [file e-64-o2052-sup1.cif]

##############################################################################
###                                                                        ###
###        Electronic paper (Acta Crystallographica Section E)             ###
###                                                                        ###
##############################################################################
#                                                                            #
# This CIF contains the data in a paper accepted for publication in Acta     #
# Crystallographica Section E. It conforms to the requirements of Notes      #
# for Authors for Section E, and has been peer reviewed under the auspices   #
# of the IUCr Commission on Journals.                                        #
#                                                                            #
# Full details of the Crystallographic Information File format               #
# are given in the paper "The Crystallographic Information File (CIF):       #
# a New Standard Archive File for Crystallography" by S. R. Hall, F. H.      #
# Allen and I. D. Brown [Acta Cryst. (1991), A47, 655-685].                  #
#                                                                            #
# The current version of the core CIF dictionary is obtainable from          #
# ftp://ftp.iucr.org/pub/cif_core.dic. The current version number is 2.4.    #
#                                                                            #
# Software is freely available for graphical display of the structure(s) in  #
# this CIF.  For information consult the CIF home page http://www.iucr.org/  #
# cif/home.html                                                              #
#                                                                            #
# This file may be used for bona fide research purposes within the           #
# scientific community so long as proper attribution is given to the journal # 
# article from which it was obtained.                                        #
#                                                                            #
##############################################################################
                                             
data_global
_audit_creation_method     SHELXL-97
_journal_date_recd_electronic     2008-08-04
_journal_date_accepted     2008-09-26
_journal_name_full     'Acta Crystallographica, Section E'
_journal_year     2008
_journal_volume     64
_journal_issue     11
_journal_page_first     o2052
_journal_page_last     o2053
_journal_paper_category     QO
_journal_coeditor_code     CI2651
_publ_contact_author_name     ' M.N. Ponnuswamy '
_publ_contact_author_address
;   Centre of Advanced Study in Crystallography and Biophysics
    University of Madras
    Guindy Campus
    Chennai - 600 025
    India
;
_publ_contact_author_email     'mnpsy2004@yahoo.com'
_publ_contact_author_fax     '+9144 22352494'
_publ_contact_author_phone     '+9144 22300122'
_publ_section_title
;\
Ethyl
4'-ethenyl-2'-oxo-4-phenyl-2-(3,4,5-trimethoxyphenyl)spiro[pyrrolidine-3,3'-\
indoline]-5-carboxylate monohydrate
;
loop_
    _publ_author_name
    _publ_author_address
    'M. Sathyanarayanan'
;     PG & Research Department of Physics
      A. M. Jain College
      Meenambakkam
      Chennai 600 114
      India
;
    'P. Ramesh'
;     Department of Physics
      Presidency College (Autonomous)
      Chennai 600 005
      India
;
    'Ramalingam Murugan'
;    Department of Analytical Chemistry
     University of Madras
     Guindy Campus
     Chennai 600 025
     India
;
    'S. Sriman Narayanan'
;    Department of Analytical Chemistry
     University of Madras
     Guindy Campus
     Chennai 600 025
     India
;
    'M. N. Ponnuswamy'
;
    Centre of Advanced Study in Crystallography and Biophysics
    University of Madras
    Guindy Campus
    Chennai 600 025
    India
;
data_I
_audit_creation_method     SHELXL-97
_chemical_name_systematic
;
Ethyl 4'-ethenyl-2'-oxo-4-phenyl-2-(3,4,5-
trimethoxyphenyl)spiro[pyrrolidine-3,3'-indoline]-5-carboxylate monohydrate
;
_chemical_name_common
;
;
_chemical_formula_moiety     'C31 H32 N2 O6, H2 O'
_chemical_formula_sum     'C31 H34 N2 O7'
_chemical_formula_iupac     'C31 H32 N2 O6, H2 O'
_chemical_formula_weight     546.60
_chemical_melting_point     ?
_symmetry_cell_setting     Hexagonal
_symmetry_space_group_name_H-M     'R -3'
_symmetry_space_group_name_Hall     '-R 3'
loop_
    _symmetry_equiv_pos_as_xyz
    'x, y, z'
    '-y, x-y, z'
    '-x+y, -x, z'
    'x+2/3, y+1/3, z+1/3'
    '-y+2/3, x-y+1/3, z+1/3'
    '-x+y+2/3, -x+1/3, z+1/3'
    'x+1/3, y+2/3, z+2/3'
    '-y+1/3, x-y+2/3, z+2/3'
    '-x+y+1/3, -x+2/3, z+2/3'
    '-x, -y, -z'
    'y, -x+y, -z'
    'x-y, x, -z'
    '-x+2/3, -y+1/3, -z+1/3'
    'y+2/3, -x+y+1/3, -z+1/3'
    'x-y+2/3, x+1/3, -z+1/3'
    '-x+1/3, -y+2/3, -z+2/3'
    'y+1/3, -x+y+2/3, -z+2/3'
    'x-y+1/3, x+2/3, -z+2/3'
_cell_length_a     38.8029(10)
_cell_length_b     38.8029(10)
_cell_length_c     11.0307(3)
_cell_angle_alpha     90.00
_cell_angle_beta     90.00
_cell_angle_gamma     120.00
_cell_volume     14383.4(7)
_cell_formula_units_Z     18
_cell_measurement_reflns_used     5683
_cell_measurement_theta_min     1.05
_cell_measurement_theta_max     28.23
_cell_measurement_temperature     293(2)
_exptl_crystal_description     Block
_exptl_crystal_colour     Colourless
_exptl_crystal_size_max     0.23
_exptl_crystal_size_mid     0.21
_exptl_crystal_size_min     0.17
_exptl_crystal_density_diffrn     1.136
_exptl_crystal_density_meas     ?
_exptl_crystal_density_method     'not measured'
_exptl_crystal_F_000     5220
_exptl_absorpt_coefficient_mu     0.081
_exptl_absorpt_correction_type     multi-scan
_exptl_absorpt_process_details     '(SADABS, Sheldrick, 2001)'
_exptl_absorpt_correction_T_min     0.9817
_exptl_absorpt_correction_T_max     0.9864
_exptl_special_details
;
;
_diffrn_ambient_temperature     293(2)
_diffrn_radiation_type     MoK\a
_diffrn_radiation_wavelength     0.71073
_diffrn_radiation_source     'fine-focus sealed tube'
_diffrn_radiation_monochromator     graphite
_diffrn_measurement_device_type     'Bruker Kappa APEXII area-detector'
_diffrn_measurement_method     '\w and \f'
_diffrn_detector_area_resol_mean     ?
_diffrn_reflns_number     111058
_diffrn_reflns_av_R_equivalents     0.0354
_diffrn_reflns_av_sigmaI/netI     0.0188
_diffrn_reflns_theta_min     1.94
_diffrn_reflns_theta_max     28.23
_diffrn_reflns_theta_full     28.23
_diffrn_measured_fraction_theta_max     0.999
_diffrn_measured_fraction_theta_full     0.999
_diffrn_reflns_limit_h_min     -51
_diffrn_reflns_limit_h_max     51
_diffrn_reflns_limit_k_min     -51
_diffrn_reflns_limit_k_max     51
_diffrn_reflns_limit_l_min     -14
_diffrn_reflns_limit_l_max     14
_diffrn_standards_number     0
_diffrn_standards_interval_count     .
_diffrn_standards_interval_time     .
_diffrn_standards_decay_%     ?
_refine_special_details
;
Refinement of <i>F</i>^2^ against ALL reflections. The weighted <i>R</i>-factor
<i>wR</i> and goodness of fit <i>S</i> are based on <i>F</i>^2^, conventional
<i>R</i>-factors <i>R</i> are based on <i>F</i>, with <i>F</i> set to zero for
negative <i>F</i>^2^. The threshold expression of <i>F</i>^2^ >
\s(<i>F</i>^2^) is used only for calculating <i>R</i>-factors(gt) <i>etc</i>.
and is not relevant to the choice of reflections for refinement.
<i>R</i>-factors based on <i>F</i>^2^ are statistically about twice as large
as those based on <i>F</i>, and <i>R</i>- factors based on ALL data will be
even larger.
;
_reflns_number_total     7909
_reflns_number_gt     5572
_reflns_threshold_expression     I>2\s(I)
_refine_ls_structure_factor_coef     Fsqd
_refine_ls_matrix_type     full
_refine_ls_R_factor_all     0.0750
_refine_ls_R_factor_gt     0.0460
_refine_ls_wR_factor_gt     0.1140
_refine_ls_wR_factor_ref     0.1415
_refine_ls_goodness_of_fit_ref     1.047
_refine_ls_restrained_S_all     1.056
_refine_ls_number_reflns     7909
_refine_ls_number_parameters     399
_refine_ls_number_restraints     29
_refine_ls_hydrogen_treatment     mixed
_refine_ls_weighting_scheme     calc
_refine_ls_weighting_details
        'calc w=1/[\s^2^(Fo^2^)+(0.0548P)^2^+16.9913P] where P=(Fo^2^+2Fc^2^)/3'
_atom_sites_solution_hydrogens     geom
_atom_sites_solution_primary     direct
_atom_sites_solution_secondary     difmap
_refine_ls_shift/su_max     0.001
_refine_ls_shift/su_mean     0.000
_refine_diff_density_max     0.256
_refine_diff_density_min     -0.211
_refine_ls_extinction_method     none
_refine_ls_extinction_coef     ?
loop_
    _atom_type_symbol
    _atom_type_description
    _atom_type_scat_dispersion_real
    _atom_type_scat_dispersion_imag
    _atom_type_scat_source
    'C' 'C' 0.0033 0.0016
                         'International Tables Vol C Tables 4.2.6.8 and 6.1.1.4'
    'H' 'H' 0.0000 0.0000
                         'International Tables Vol C Tables 4.2.6.8 and 6.1.1.4'
    'N' 'N' 0.0061 0.0033
                         'International Tables Vol C Tables 4.2.6.8 and 6.1.1.4'
    'O' 'O' 0.0106 0.0060
                         'International Tables Vol C Tables 4.2.6.8 and 6.1.1.4'
_computing_data_collection     'APEX2 (Bruker, 2004)'
_computing_cell_refinement     'APEX2 (Bruker, 2004)'
_computing_data_reduction     'SAINT (Bruker, 2004)'
_computing_structure_solution     'SHELXS97 (Sheldrick, 2008)'
_computing_structure_refinement     'SHELXL97 (Sheldrick, 2008)'
_computing_molecular_graphics     'ORTEP-3 (Farrugia, 1997)'
_computing_publication_material
                            'SHELXL97 (Sheldrick, 2008) and PLATON (Spek, 2003)'
loop_
    _atom_site_type_symbol
    _atom_site_label
    _atom_site_fract_x
    _atom_site_fract_y
    _atom_site_fract_z
    _atom_site_U_iso_or_equiv
    _atom_site_adp_type
    _atom_site_calc_flag
    _atom_site_refinement_flags
    _atom_site_occupancy
    _atom_site_disorder_assembly
    _atom_site_disorder_group
    O O1 0.56007(4) 0.06180(4) 0.10291(14) 0.0633(4) Uani d . 1 . .
    O O2 0.56908(4) 0.12184(4) 0.05914(13) 0.0619(4) Uani d . 1 . .
    O O3 0.50835(3) 0.01984(3) 0.34955(10) 0.0412(3) Uani d . 1 . .
    O O5 0.31168(3) -0.07849(4) 0.31585(11) 0.0499(3) Uani d . 1 A .
    O O6 0.33393(4) -0.13259(3) 0.34016(11) 0.0501(3) Uani d . 1 . .
    O O7 0.40791(4) -0.11581(4) 0.28214(13) 0.0556(3) Uani d . 1 A .
    N N1 0.47767(4) 0.03182(4) 0.11926(11) 0.0385(3) Uani d . 1 A .
    H H1 0.4898(5) 0.0196(5) 0.1441(16) 0.041(5) Uiso d . 1 . .
    N N16 0.47798(4) 0.03293(4) 0.50612(12) 0.0400(3) Uani d . 1 . .
    H H16 0.4835(5) 0.0200(6) 0.5595(18) 0.048(5) Uiso d . 1 . .
    C C2 0.50558(5) 0.07457(5) 0.12126(13) 0.0392(3) Uani d . 1 . .
    H H2 0.4975 0.0866 0.0572 0.047 Uiso calc R 1 A .
    C C3 0.50071(4) 0.09151(5) 0.24589(13) 0.0376(3) Uani d . 1 A .
    H H3 0.4867 0.1059 0.2262 0.045 Uiso calc R 1 . .
    C C4 0.46974(4) 0.05359(4) 0.31510(12) 0.0326(3) Uani d . 1 . .
    C C5 0.44655(4) 0.02552(4) 0.20623(12) 0.0337(3) Uani d . 1 A .
    H H5 0.4309 0.0362 0.1690 0.040 Uiso calc R 1 . .
    C C6 0.54749(5) 0.08427(6) 0.09354(15) 0.0467(4) Uani d . 1 . .
    C C7 0.61222(16) 0.13632(13) 0.0495(5) 0.0722(13) Uani d PDU 0.797(8) A 1
    H H7A 0.6178 0.1242 -0.0189 0.087 Uiso calc PR 0.797(8) A 1
    H H7B 0.6221 0.1305 0.1229 0.087 Uiso calc PR 0.797(8) A 1
    C C8 0.63069(12) 0.18077(11) 0.0316(6) 0.121(2) Uani d PDU 0.797(8) A 1
    H H8A 0.6259 0.1860 -0.0499 0.182 Uiso calc PR 0.797(8) A 1
    H H8B 0.6588 0.1935 0.0456 0.182 Uiso calc PR 0.797(8) A 1
    H H8C 0.6191 0.1910 0.0876 0.182 Uiso calc PR 0.797(8) A 1
    C C7A 0.6071(7) 0.1388(7) 0.0101(16) 0.068(5) Uani d PDU 0.203(8) A 2
    H H7C 0.6102 0.1568 -0.0554 0.081 Uiso calc PR 0.203(8) A 2
    H H7D 0.6121 0.1184 -0.0212 0.081 Uiso calc PR 0.203(8) A 2
    C C8A 0.6359(5) 0.1615(6) 0.1138(16) 0.109(6) Uani d PDU 0.203(8) A 2
    H H8D 0.6324 0.1434 0.1780 0.163 Uiso calc PR 0.203(8) A 2
    H H8E 0.6305 0.1816 0.1439 0.163 Uiso calc PR 0.203(8) A 2
    H H8F 0.6628 0.1739 0.0846 0.163 Uiso calc PR 0.203(8) A 2
    C C9 0.53732(5) 0.12089(5) 0.31560(16) 0.0463(4) Uani d . 1 . .
    C C10 0.54234(7) 0.15785(7) 0.3395(3) 0.0837(8) Uani d . 1 A .
    H H10 0.5233 0.1640 0.3128 0.100 Uiso calc R 1 . .
    C C11 0.57526(10) 0.18618(9) 0.4028(4) 0.1240(13) Uani d . 1 . .
    H H11 0.5782 0.2111 0.4177 0.149 Uiso calc R 1 A .
    C C12 0.60336(9) 0.17751(10) 0.4432(3) 0.1093(11) Uani d . 1 A .
    H H12 0.6255 0.1965 0.4855 0.131 Uiso calc R 1 . .
    C C13 0.59885(7) 0.14127(8) 0.4215(2) 0.0780(7) Uani d . 1 . .
    H H13 0.6178 0.1353 0.4496 0.094 Uiso calc R 1 A .
    C C14 0.56632(5) 0.11301(6) 0.35802(17) 0.0554(5) Uani d . 1 A .
    H H14 0.5638 0.0882 0.3434 0.066 Uiso calc R 1 . .
    C C15 0.48836(4) 0.03372(4) 0.38989(13) 0.0345(3) Uani d . 1 . .
    C C17 0.45453(4) 0.05069(5) 0.52273(13) 0.0370(3) Uani d . 1 . .
    C C18 0.44120(5) 0.05730(5) 0.63084(14) 0.0469(4) Uani d . 1 A .
    H H18 0.4468 0.0495 0.7044 0.056 Uiso calc R 1 . .
    C C19 0.41904(5) 0.07617(6) 0.62473(15) 0.0507(4) Uani d . 1 . .
    H H19 0.4099 0.0816 0.6960 0.061 Uiso calc R 1 A .
    C C20 0.41024(5) 0.08710(5) 0.51543(15) 0.0446(4) Uani d . 1 A .
    H H20 0.3951 0.0996 0.5148 0.054 Uiso calc R 1 . .
    C C21 0.42347(4) 0.07994(4) 0.40474(13) 0.0366(3) Uani d . 1 . .
    C C22 0.44694(4) 0.06215(4) 0.41045(12) 0.0329(3) Uani d . 1 A .
    C C23 0.41162(5) 0.09042(5) 0.28964(15) 0.0430(4) Uani d . 1 A .
    H H23 0.4249 0.0898 0.2202 0.052 Uiso calc R 1 . .
    C C24 0.38483(8) 0.10039(9) 0.2753(2) 0.0826(8) Uani d . 1 . .
    H H24A 0.3707 0.1015 0.3419 0.099 Uiso calc R 1 A .
    H H24B 0.3796 0.1065 0.1984 0.099 Uiso calc R 1 . .
    C C25 0.41775(4) -0.01738(4) 0.23731(12) 0.0344(3) Uani d . 1 . .
    C C26 0.37872(4) -0.02733(5) 0.26238(13) 0.0363(3) Uani d . 1 A .
    H H26 0.3714 -0.0079 0.2588 0.044 Uiso calc R 1 . .
    C C27 0.35070(4) -0.06595(5) 0.29254(13) 0.0377(3) Uani d . 1 . .
    C C28 0.36146(5) -0.09500(5) 0.30097(14) 0.0392(3) Uani d . 1 A .
    C C29 0.40046(5) -0.08511(5) 0.27477(14) 0.0401(3) Uani d . 1 . .
    C C30 0.42853(5) -0.04645(5) 0.24184(14) 0.0396(3) Uani d . 1 A .
    H H30 0.4544 -0.0401 0.2230 0.048 Uiso calc R 1 . .
    C C31 0.29816(5) -0.05142(6) 0.29070(19) 0.0546(5) Uani d . 1 . .
    H H31A 0.2701 -0.0640 0.3062 0.082 Uiso calc R 1 A .
    H H31B 0.3032 -0.0435 0.2072 0.082 Uiso calc R 1 . .
    H H31C 0.3120 -0.0284 0.3416 0.082 Uiso calc R 1 . .
    C C32 0.31732(7) -0.16139(7) 0.2477(2) 0.0876(9) Uani d . 1 . .
    H H32A 0.2983 -0.1865 0.2822 0.131 Uiso calc R 1 . .
    H H32B 0.3380 -0.1639 0.2085 0.131 Uiso calc R 1 . .
    H H32C 0.3044 -0.1533 0.1894 0.131 Uiso calc R 1 . .
    C C33 0.44799(6) -0.10687(6) 0.2791(2) 0.0670(6) Uani d . 1 . .
    H H33A 0.4490 -0.1309 0.2889 0.100 Uiso calc R 1 A .
    H H33B 0.4625 -0.0888 0.3437 0.100 Uiso calc R 1 . .
    H H33C 0.4597 -0.0948 0.2028 0.100 Uiso calc R 1 . .
    O O4 0.31014(5) 0.11716(5) 0.52433(13) 0.0667(4) Uani d D 1 . .
    H H4A 0.3088(8) 0.1132(9) 0.6004(10) 0.110(11) Uiso d D 1 . .
    H H4B 0.3348(4) 0.1306(9) 0.507(2) 0.122(12) Uiso d D 1 . .
loop_
    _atom_site_aniso_label
    _atom_site_aniso_U_11
    _atom_site_aniso_U_22
    _atom_site_aniso_U_33
    _atom_site_aniso_U_12
    _atom_site_aniso_U_13
    _atom_site_aniso_U_23
    O1 0.0469(7) 0.0699(9) 0.0813(10) 0.0354(7) 0.0131(7) 0.0068(7)
    O2 0.0454(7) 0.0612(8) 0.0703(9) 0.0201(6) 0.0217(6) 0.0187(7)
    O3 0.0417(6) 0.0510(7) 0.0404(6) 0.0303(5) 0.0012(5) 0.0064(5)
    O5 0.0351(6) 0.0546(7) 0.0608(7) 0.0231(6) 0.0113(5) 0.0135(6)
    O6 0.0465(7) 0.0408(6) 0.0553(7) 0.0161(5) 0.0091(5) 0.0048(5)
    O7 0.0459(7) 0.0424(7) 0.0841(9) 0.0262(6) 0.0031(6) 0.0014(6)
    N1 0.0389(7) 0.0463(8) 0.0349(6) 0.0247(6) 0.0067(5) 0.0077(5)
    N16 0.0442(7) 0.0492(8) 0.0330(6) 0.0281(7) -0.0007(5) 0.0077(6)
    C2 0.0381(8) 0.0459(9) 0.0357(7) 0.0226(7) 0.0052(6) 0.0112(6)
    C3 0.0355(8) 0.0409(8) 0.0398(8) 0.0218(7) 0.0056(6) 0.0095(6)
    C4 0.0295(7) 0.0374(8) 0.0331(7) 0.0184(6) 0.0013(5) 0.0054(6)
    C5 0.0321(7) 0.0427(8) 0.0307(7) 0.0219(7) 0.0010(5) 0.0049(6)
    C6 0.0409(9) 0.0566(11) 0.0407(8) 0.0231(8) 0.0088(7) 0.0068(7)
    C7 0.043(2) 0.079(2) 0.078(3) 0.0183(18) 0.019(2) 0.013(2)
    C8 0.073(2) 0.080(3) 0.164(5) 0.0039(19) 0.033(3) 0.003(3)
    C7A 0.050(7) 0.077(8) 0.069(8) 0.026(5) 0.003(6) 0.024(6)
    C8A 0.089(8) 0.114(10) 0.111(10) 0.042(7) 0.006(7) -0.015(7)
    C9 0.0394(9) 0.0424(9) 0.0493(9) 0.0146(7) 0.0091(7) 0.0039(7)
    C10 0.0583(13) 0.0541(13) 0.134(2) 0.0244(11) -0.0018(14) -0.0212(14)
    C11 0.085(2) 0.0677(18) 0.199(4) 0.0227(16) -0.010(2) -0.057(2)
    C12 0.0620(16) 0.101(2) 0.129(3) 0.0137(16) -0.0146(16) -0.050(2)
    C13 0.0464(12) 0.0876(18) 0.0723(14) 0.0127(11) -0.0080(10) -0.0029(12)
    C14 0.0428(10) 0.0570(11) 0.0559(10) 0.0170(9) -0.0032(8) 0.0038(8)
    C15 0.0306(7) 0.0368(8) 0.0356(7) 0.0165(6) -0.0016(5) 0.0049(6)
    C17 0.0352(8) 0.0393(8) 0.0357(7) 0.0181(7) 0.0010(6) 0.0039(6)
    C18 0.0512(10) 0.0565(10) 0.0331(7) 0.0271(8) 0.0021(7) 0.0032(7)
    C19 0.0534(10) 0.0622(11) 0.0385(8) 0.0304(9) 0.0083(7) -0.0018(7)
    C20 0.0424(9) 0.0494(9) 0.0472(9) 0.0268(8) 0.0073(7) 0.0005(7)
    C21 0.0333(7) 0.0380(8) 0.0387(7) 0.0180(6) 0.0038(6) 0.0037(6)
    C22 0.0305(7) 0.0347(7) 0.0322(7) 0.0154(6) 0.0020(5) 0.0036(5)
    C23 0.0446(9) 0.0526(10) 0.0425(8) 0.0324(8) 0.0042(7) 0.0052(7)
    C24 0.0934(17) 0.149(2) 0.0544(12) 0.0973(19) 0.0075(11) 0.0120(13)
    C25 0.0329(7) 0.0418(8) 0.0292(6) 0.0193(6) -0.0002(5) 0.0013(6)
    C26 0.0367(8) 0.0432(8) 0.0340(7) 0.0236(7) 0.0018(6) 0.0034(6)
    C27 0.0317(7) 0.0483(9) 0.0321(7) 0.0194(7) 0.0031(5) 0.0020(6)
    C28 0.0381(8) 0.0400(8) 0.0355(7) 0.0164(7) 0.0023(6) 0.0005(6)
    C29 0.0406(8) 0.0410(8) 0.0418(8) 0.0226(7) -0.0008(6) -0.0028(6)
    C30 0.0334(8) 0.0447(9) 0.0432(8) 0.0213(7) 0.0017(6) -0.0012(6)
    C31 0.0411(9) 0.0628(12) 0.0665(11) 0.0310(9) 0.0115(8) 0.0136(9)
    C32 0.0689(15) 0.0558(13) 0.0984(18) 0.0013(11) 0.0245(13) -0.0236(12)
    C33 0.0528(12) 0.0571(12) 0.1029(17) 0.0365(10) 0.0078(11) 0.0063(11)
    O4 0.0785(11) 0.0625(9) 0.0496(8) 0.0280(8) 0.0013(7) 0.0025(7)
_geom_special_details
;
All e.s.d.'s (except the e.s.d. in the dihedral angle between two l.s. planes)
are estimated using the full covariance matrix. The cell e.s.d.'s are taken
into account individually in the estimation of e.s.d.'s in distances, angles
and torsion angles; correlations between e.s.d.'s in cell parameters are only
used when they are defined by crystal symmetry. An approximate (isotropic)
treatment of cell e.s.d.'s is used for estimating e.s.d.'s involving l.s.
planes.
;
loop_
    _geom_bond_atom_site_label_1
    _geom_bond_atom_site_label_2
    _geom_bond_site_symmetry_2
    _geom_bond_distance
    _geom_bond_publ_flag
    O1 C6 . 1.198(2) ?
    O2 C6 . 1.323(2) ?
    O2 C7A . 1.39(2) ?
    O2 C7 . 1.479(6) ?
    O3 C15 . 1.2281(18) ?
    O5 C27 . 1.3632(18) ?
    O5 C31 . 1.417(2) ?
    O6 C28 . 1.3774(19) ?
    O6 C32 . 1.409(3) ?
    O7 C29 . 1.3618(19) ?
    O7 C33 . 1.414(2) ?
    N1 C2 . 1.459(2) ?
    N1 C5 . 1.4639(18) ?
    N1 H1 . 0.864(19) ?
    N16 C15 . 1.3397(19) ?
    N16 C17 . 1.401(2) ?
    N16 H16 . 0.87(2) ?
    C2 C6 . 1.506(2) ?
    C2 C3 . 1.575(2) ?
    C2 H2 . 0.98 ?
    C3 C9 . 1.513(2) ?
    C3 C4 . 1.557(2) ?
    C3 H3 . 0.98 ?
    C4 C22 . 1.514(2) ?
    C4 C15 . 1.5344(19) ?
    C4 C5 . 1.568(2) ?
    C5 C25 . 1.509(2) ?
    C5 H5 . 0.98 ?
    C7 C8 . 1.514(4) ?
    C7 H7A . 0.97 ?
    C7 H7B . 0.97 ?
    C8 H8A . 0.96 ?
    C8 H8B . 0.96 ?
    C8 H8C . 0.96 ?
    C7A C8A . 1.532(5) ?
    C7A H7C . 0.97 ?
    C7A H7D . 0.97 ?
    C8A H8D . 0.96 ?
    C8A H8E . 0.96 ?
    C8A H8F . 0.96 ?
    C9 C10 . 1.373(3) ?
    C9 C14 . 1.387(3) ?
    C10 C11 . 1.387(4) ?
    C10 H10 . 0.93 ?
    C11 C12 . 1.367(5) ?
    C11 H11 . 0.93 ?
    C12 C13 . 1.349(4) ?
    C12 H12 . 0.93 ?
    C13 C14 . 1.379(3) ?
    C13 H13 . 0.93 ?
    C14 H14 . 0.93 ?
    C17 C18 . 1.374(2) ?
    C17 C22 . 1.396(2) ?
    C18 C19 . 1.382(3) ?
    C18 H18 . 0.93 ?
    C19 C20 . 1.377(2) ?
    C19 H19 . 0.93 ?
    C20 C21 . 1.405(2) ?
    C20 H20 . 0.93 ?
    C21 C22 . 1.392(2) ?
    C21 C23 . 1.475(2) ?
    C23 C24 . 1.288(3) ?
    C23 H23 . 0.93 ?
    C24 H24A . 0.93 ?
    C24 H24B . 0.93 ?
    C25 C30 . 1.386(2) ?
    C25 C26 . 1.391(2) ?
    C26 C27 . 1.382(2) ?
    C26 H26 . 0.93 ?
    C27 C28 . 1.387(2) ?
    C28 C29 . 1.393(2) ?
    C29 C30 . 1.391(2) ?
    C30 H30 . 0.93 ?
    C31 H31A . 0.96 ?
    C31 H31B . 0.96 ?
    C31 H31C . 0.96 ?
    C32 H32A . 0.96 ?
    C32 H32B . 0.96 ?
    C32 H32C . 0.96 ?
    C33 H33A . 0.96 ?
    C33 H33B . 0.96 ?
    C33 H33C . 0.96 ?
    O4 H4A . 0.850(10) ?
    O4 H4B . 0.85(3) ?
loop_
    _geom_angle_atom_site_label_1
    _geom_angle_atom_site_label_2
    _geom_angle_atom_site_label_3
    _geom_angle_site_symmetry_1
    _geom_angle_site_symmetry_3
    _geom_angle
    _geom_angle_publ_flag
    C6 O2 C7A . . 124.8(11) ?
    C6 O2 C7 . . 114.3(2) ?
    C7A O2 C7 . . 20.0(6) ?
    C27 O5 C31 . . 117.10(13) ?
    C28 O6 C32 . . 114.69(15) ?
    C29 O7 C33 . . 118.19(14) ?
    C2 N1 C5 . . 105.16(12) ?
    C2 N1 H1 . . 108.6(12) ?
    C5 N1 H1 . . 109.4(12) ?
    C15 N16 C17 . . 112.06(12) ?
    C15 N16 H16 . . 120.3(13) ?
    C17 N16 H16 . . 127.2(13) ?
    N1 C2 C6 . . 112.10(14) ?
    N1 C2 C3 . . 108.17(11) ?
    C6 C2 C3 . . 114.37(13) ?
    N1 C2 H2 . . 107.3 ?
    C6 C2 H2 . . 107.3 ?
    C3 C2 H2 . . 107.3 ?
    C9 C3 C4 . . 116.95(12) ?
    C9 C3 C2 . . 119.65(13) ?
    C4 C3 C2 . . 103.33(12) ?
    C9 C3 H3 . . 105.2 ?
    C4 C3 H3 . . 105.2 ?
    C2 C3 H3 . . 105.2 ?
    C22 C4 C15 . . 102.14(11) ?
    C22 C4 C3 . . 113.14(12) ?
    C15 C4 C3 . . 113.80(12) ?
    C22 C4 C5 . . 119.27(12) ?
    C15 C4 C5 . . 108.28(12) ?
    C3 C4 C5 . . 100.64(11) ?
    N1 C5 C25 . . 115.29(12) ?
    N1 C5 C4 . . 104.29(11) ?
    C25 C5 C4 . . 116.34(11) ?
    N1 C5 H5 . . 106.8 ?
    C25 C5 H5 . . 106.8 ?
    C4 C5 H5 . . 106.8 ?
    O1 C6 O2 . . 124.28(16) ?
    O1 C6 C2 . . 125.63(16) ?
    O2 C6 C2 . . 110.08(15) ?
    O2 C7 C8 . . 104.1(4) ?
    O2 C7 H7A . . 110.9 ?
    C8 C7 H7A . . 110.9 ?
    O2 C7 H7B . . 110.9 ?
    C8 C7 H7B . . 110.9 ?
    H7A C7 H7B . . 109.0 ?
    C7 C8 H8A . . 109.5 ?
    C7 C8 H8B . . 109.5 ?
    H8A C8 H8B . . 109.5 ?
    C7 C8 H8C . . 109.5 ?
    H8A C8 H8C . . 109.5 ?
    H8B C8 H8C . . 109.5 ?
    O2 C7A C8A . . 106.2(15) ?
    O2 C7A H7C . . 110.5 ?
    C8A C7A H7C . . 110.5 ?
    O2 C7A H7D . . 110.5 ?
    C8A C7A H7D . . 110.5 ?
    H7C C7A H7D . . 108.7 ?
    C7A C8A H8D . . 109.5 ?
    C7A C8A H8E . . 109.5 ?
    H8D C8A H8E . . 109.5 ?
    C7A C8A H8F . . 109.5 ?
    H8D C8A H8F . . 109.5 ?
    H8E C8A H8F . . 109.5 ?
    C10 C9 C14 . . 117.30(19) ?
    C10 C9 C3 . . 118.31(18) ?
    C14 C9 C3 . . 124.39(16) ?
    C9 C10 C11 . . 121.2(3) ?
    C9 C10 H10 . . 119.4 ?
    C11 C10 H10 . . 119.4 ?
    C12 C11 C10 . . 120.1(3) ?
    C12 C11 H11 . . 120.0 ?
    C10 C11 H11 . . 120.0 ?
    C13 C12 C11 . . 119.7(3) ?
    C13 C12 H12 . . 120.2 ?
    C11 C12 H12 . . 120.2 ?
    C12 C13 C14 . . 120.6(3) ?
    C12 C13 H13 . . 119.7 ?
    C14 C13 H13 . . 119.7 ?
    C13 C14 C9 . . 121.1(2) ?
    C13 C14 H14 . . 119.4 ?
    C9 C14 H14 . . 119.4 ?
    O3 C15 N16 . . 125.83(13) ?
    O3 C15 C4 . . 125.81(13) ?
    N16 C15 C4 . . 108.32(12) ?
    C18 C17 C22 . . 123.46(15) ?
    C18 C17 N16 . . 127.07(14) ?
    C22 C17 N16 . . 109.45(13) ?
    C17 C18 C19 . . 116.65(15) ?
    C17 C18 H18 . . 121.7 ?
    C19 C18 H18 . . 121.7 ?
    C20 C19 C18 . . 121.46(15) ?
    C20 C19 H19 . . 119.3 ?
    C18 C19 H19 . . 119.3 ?
    C19 C20 C21 . . 121.92(16) ?
    C19 C20 H20 . . 119.0 ?
    C21 C20 H20 . . 119.0 ?
    C22 C21 C20 . . 116.93(14) ?
    C22 C21 C23 . . 123.17(13) ?
    C20 C21 C23 . . 119.89(14) ?
    C21 C22 C17 . . 119.51(13) ?
    C21 C22 C4 . . 132.54(13) ?
    C17 C22 C4 . . 107.86(12) ?
    C24 C23 C21 . . 126.75(17) ?
    C24 C23 H23 . . 116.6 ?
    C21 C23 H23 . . 116.6 ?
    C23 C24 H24A . . 120.0 ?
    C23 C24 H24B . . 120.0 ?
    H24A C24 H24B . . 120.0 ?
    C30 C25 C26 . . 119.79(14) ?
    C30 C25 C5 . . 123.19(13) ?
    C26 C25 C5 . . 117.02(13) ?
    C27 C26 C25 . . 120.38(14) ?
    C27 C26 H26 . . 119.8 ?
    C25 C26 H26 . . 119.8 ?
    O5 C27 C26 . . 124.30(14) ?
    O5 C27 C28 . . 115.41(14) ?
    C26 C27 C28 . . 120.29(14) ?
    O6 C28 C27 . . 119.52(14) ?
    O6 C28 C29 . . 121.14(15) ?
    C27 C28 C29 . . 119.28(14) ?
    O7 C29 C30 . . 124.38(14) ?
    O7 C29 C28 . . 115.04(14) ?
    C30 C29 C28 . . 120.56(14) ?
    C25 C30 C29 . . 119.65(14) ?
    C25 C30 H30 . . 120.2 ?
    C29 C30 H30 . . 120.2 ?
    O5 C31 H31A . . 109.5 ?
    O5 C31 H31B . . 109.5 ?
    H31A C31 H31B . . 109.5 ?
    O5 C31 H31C . . 109.5 ?
    H31A C31 H31C . . 109.5 ?
    H31B C31 H31C . . 109.5 ?
    O6 C32 H32A . . 109.5 ?
    O6 C32 H32B . . 109.5 ?
    H32A C32 H32B . . 109.5 ?
    O6 C32 H32C . . 109.5 ?
    H32A C32 H32C . . 109.5 ?
    H32B C32 H32C . . 109.5 ?
    O7 C33 H33A . . 109.5 ?
    O7 C33 H33B . . 109.5 ?
    H33A C33 H33B . . 109.5 ?
    O7 C33 H33C . . 109.5 ?
    H33A C33 H33C . . 109.5 ?
    H33B C33 H33C . . 109.5 ?
    H4A O4 H4B . . 106.1(15) ?
loop_
    _geom_torsion_atom_site_label_1
    _geom_torsion_atom_site_label_2
    _geom_torsion_atom_site_label_3
    _geom_torsion_atom_site_label_4
    _geom_torsion_site_symmetry_1
    _geom_torsion_site_symmetry_2
    _geom_torsion_site_symmetry_3
    _geom_torsion_site_symmetry_4
    _geom_torsion
    _geom_torsion_publ_flag
    C5 N1 C2 C6 . . . . 149.93(13) ?
    C5 N1 C2 C3 . . . . 22.92(15) ?
    N1 C2 C3 C9 . . . . 135.98(14) ?
    C6 C2 C3 C9 . . . . 10.3(2) ?
    N1 C2 C3 C4 . . . . 3.84(15) ?
    C6 C2 C3 C4 . . . . -121.84(14) ?
    C9 C3 C4 C22 . . . . 71.14(17) ?
    C2 C3 C4 C22 . . . . -155.16(12) ?
    C9 C3 C4 C15 . . . . -44.87(18) ?
    C2 C3 C4 C15 . . . . 88.82(14) ?
    C9 C3 C4 C5 . . . . -160.45(13) ?
    C2 C3 C4 C5 . . . . -26.75(13) ?
    C2 N1 C5 C25 . . . . -169.62(12) ?
    C2 N1 C5 C4 . . . . -40.81(14) ?
    C22 C4 C5 N1 . . . . 166.34(12) ?
    C15 C4 C5 N1 . . . . -77.61(13) ?
    C3 C4 C5 N1 . . . . 42.03(13) ?
    C22 C4 C5 C25 . . . . -65.48(17) ?
    C15 C4 C5 C25 . . . . 50.57(16) ?
    C3 C4 C5 C25 . . . . 170.21(12) ?
    C7A O2 C6 O1 . . . . 11.2(8) ?
    C7 O2 C6 O1 . . . . -8.5(4) ?
    C7A O2 C6 C2 . . . . -170.0(7) ?
    C7 O2 C6 C2 . . . . 170.3(3) ?
    N1 C2 C6 O1 . . . . -20.7(2) ?
    C3 C2 C6 O1 . . . . 102.9(2) ?
    N1 C2 C6 O2 . . . . 160.55(14) ?
    C3 C2 C6 O2 . . . . -75.85(17) ?
    C6 O2 C7 C8 . . . . -170.3(4) ?
    C7A O2 C7 C8 . . . . 64(3) ?
    C6 O2 C7A C8A . . . . -100.1(19) ?
    C7 O2 C7A C8A . . . . -36(2) ?
    C4 C3 C9 C10 . . . . -113.8(2) ?
    C2 C3 C9 C10 . . . . 120.2(2) ?
    C4 C3 C9 C14 . . . . 65.8(2) ?
    C2 C3 C9 C14 . . . . -60.2(2) ?
    C14 C9 C10 C11 . . . . 0.5(4) ?
    C3 C9 C10 C11 . . . . -179.9(3) ?
    C9 C10 C11 C12 . . . . -0.4(5) ?
    C10 C11 C12 C13 . . . . -0.2(6) ?
    C11 C12 C13 C14 . . . . 0.6(5) ?
    C12 C13 C14 C9 . . . . -0.4(4) ?
    C10 C9 C14 C13 . . . . -0.1(3) ?
    C3 C9 C14 C13 . . . . -179.70(18) ?
    C17 N16 C15 O3 . . . . -179.00(15) ?
    C17 N16 C15 C4 . . . . -1.03(17) ?
    C22 C4 C15 O3 . . . . 176.54(14) ?
    C3 C4 C15 O3 . . . . -61.2(2) ?
    C5 C4 C15 O3 . . . . 49.82(19) ?
    C22 C4 C15 N16 . . . . -1.44(15) ?
    C3 C4 C15 N16 . . . . 120.85(14) ?
    C5 C4 C15 N16 . . . . -128.16(13) ?
    C15 N16 C17 C18 . . . . -175.19(16) ?
    C15 N16 C17 C22 . . . . 3.36(18) ?
    C22 C17 C18 C19 . . . . 0.3(3) ?
    N16 C17 C18 C19 . . . . 178.67(16) ?
    C17 C18 C19 C20 . . . . 1.1(3) ?
    C18 C19 C20 C21 . . . . -0.4(3) ?
    C19 C20 C21 C22 . . . . -1.7(2) ?
    C19 C20 C21 C23 . . . . 177.00(16) ?
    C20 C21 C22 C17 . . . . 3.0(2) ?
    C23 C21 C22 C17 . . . . -175.60(15) ?
    C20 C21 C22 C4 . . . . -172.97(15) ?
    C23 C21 C22 C4 . . . . 8.4(3) ?
    C18 C17 C22 C21 . . . . -2.5(2) ?
    N16 C17 C22 C21 . . . . 178.91(13) ?
    C18 C17 C22 C4 . . . . 174.44(15) ?
    N16 C17 C22 C4 . . . . -4.17(17) ?
    C15 C4 C22 C21 . . . . 179.73(16) ?
    C3 C4 C22 C21 . . . . 57.0(2) ?
    C5 C4 C22 C21 . . . . -61.0(2) ?
    C15 C4 C22 C17 . . . . 3.37(15) ?
    C3 C4 C22 C17 . . . . -119.37(13) ?
    C5 C4 C22 C17 . . . . 122.61(14) ?
    C22 C21 C23 C24 . . . . 167.1(2) ?
    C20 C21 C23 C24 . . . . -11.5(3) ?
    N1 C5 C25 C30 . . . . 33.13(19) ?
    C4 C5 C25 C30 . . . . -89.46(17) ?
    N1 C5 C25 C26 . . . . -146.98(13) ?
    C4 C5 C25 C26 . . . . 90.44(16) ?
    C30 C25 C26 C27 . . . . 0.4(2) ?
    C5 C25 C26 C27 . . . . -179.48(13) ?
    C31 O5 C27 C26 . . . . 9.3(2) ?
    C31 O5 C27 C28 . . . . -170.80(15) ?
    C25 C26 C27 O5 . . . . -178.51(14) ?
    C25 C26 C27 C28 . . . . 1.6(2) ?
    C32 O6 C28 C27 . . . . 103.6(2) ?
    C32 O6 C28 C29 . . . . -79.3(2) ?
    O5 C27 C28 O6 . . . . -4.9(2) ?
    C26 C27 C28 O6 . . . . 175.03(14) ?
    O5 C27 C28 C29 . . . . 177.94(14) ?
    C26 C27 C28 C29 . . . . -2.1(2) ?
    C33 O7 C29 C30 . . . . 12.7(3) ?
    C33 O7 C29 C28 . . . . -168.46(17) ?
    O6 C28 C29 O7 . . . . 4.7(2) ?
    C27 C28 C29 O7 . . . . -178.19(14) ?
    O6 C28 C29 C30 . . . . -176.37(14) ?
    C27 C28 C29 C30 . . . . 0.7(2) ?
    C26 C25 C30 C29 . . . . -1.8(2) ?
    C5 C25 C30 C29 . . . . 178.09(14) ?
    O7 C29 C30 C25 . . . . -179.95(15) ?
    C28 C29 C30 C25 . . . . 1.2(2) ?
loop_
    _geom_hbond_atom_site_label_D
    _geom_hbond_atom_site_label_H
    _geom_hbond_atom_site_label_A
    _geom_hbond_site_symmetry_A
    _geom_hbond_distance_DH
    _geom_hbond_distance_HA
    _geom_hbond_distance_DA
    _geom_hbond_angle_DHA
    N1 H1 O1 1 0.86(2) 2.419(18) 2.8088(18) 108.0(10)
    N1 H1 O3 1 0.86(2) 2.376(18) 2.9395(17) 123.0(10)
    O4 H4B O1 17 0.85(3) 2.142(18) 2.909(2) 150(3)
    N16 H16 O3 10_656 0.87(2) 1.99(2) 2.8449(17) 166(2)
    C5 H5 O5 8_544 0.98 2.45 3.3197(18) 147
    C18 H18 O4 6 0.93 2.46 3.357(2) 162
    C24 H24B Cg1 8_544 0.93 2.93 3.776(2) 153
