# Supplementary material for: Ethyl 4′-ethenyl-2′-oxo-4-phenyl-2-(3,4,5-trimethoxy­phen­yl)spiro­[pyrrolidine-3,3′-indoline]-5-carboxyl­ate monohydrate
Source: Acta Crystallogr Sect E Struct Rep Online. 2008 Oct 4;64(Pt 11):o2052–3. doi: 10.1107/S1600536808031206 (PMC2959656; doi:10.1107/S1600536808031206)
Supplement: Supplementary file 2 [file e-64-o2052-Isup2.hkl]

#
# h,k,l, Fc-squared, Fo-squared, sigma(Fo-squared) and status flag
#
data_I
_shelx_title '  CI2651     R-3          R = 0.05'
_shelx_refln_list_code          4
_shelx_F_calc_maximum      687.92
_exptl_crystal_F_000      5220.00
_reflns_d_resolution_high  0.7513
 
loop_
 _symmetry_equiv_pos_as_xyz
 'x, y, z'
 '-y, x-y, z'
 '-x+y, -x, z'
 'x+2/3, y+1/3, z+1/3'
 '-y+2/3, x-y+1/3, z+1/3'
 '-x+y+2/3, -x+1/3, z+1/3'
 'x+1/3, y+2/3, z+2/3'
 '-y+1/3, x-y+2/3, z+2/3'
 '-x+y+1/3, -x+2/3, z+2/3'
 '-x, -y, -z'
 'y, -x+y, -z'
 'x-y, x, -z'
 '-x+2/3, -y+1/3, -z+1/3'
 'y+2/3, -x+y+1/3, -z+1/3'
 'x-y+2/3, x+1/3, -z+1/3'
 '-x+1/3, -y+2/3, -z+2/3'
 'y+1/3, -x+y+2/3, -z+2/3'
 'x-y+1/3, x+2/3, -z+2/3'
 
_cell_length_a    38.8029
_cell_length_b    38.8029
_cell_length_c    11.0307
_cell_angle_alpha  90.000
_cell_angle_beta   90.000
_cell_angle_gamma 120.000
 
_shelx_F_squared_multiplier     1.000
 
loop_
 _refln_index_h
 _refln_index_k
 _refln_index_l
 _refln_F_squared_calc
 _refln_F_squared_meas
 _refln_F_squared_sigma
 _refln_observed_status
  -2   4   0     8100.67     9205.17    397.21 o
  -4   5   0     2996.52     5271.40     45.79 o
  -1   5   0    56264.63    62373.09    456.95 o
  -3   6   0     9989.06    12372.23     62.27 o
   0   6   0   163662.05   151069.42    745.10 o
  -5   7   0   135184.73   136853.94    687.18 o
  -2   7   0    71289.95    65024.98    325.44 o
  -7   8   0    40902.80    40588.72    209.18 o
  -4   8   0   202648.00   208704.11   1045.14 o
  -1   8   0      997.28     1522.20     14.87 o
  -6   9   0   145838.47   136017.17    683.92 o
  -3   9   0     8446.80     8945.88     51.12 o
   0   9   0     9981.94     9756.78     55.86 o
  -8  10   0    74508.17    70429.83    352.77 o
  -5  10   0    68356.79    65575.10    340.00 o
  -2  10   0     5303.75     4980.82     33.13 o
 -10  11   0     2916.39     2299.78     22.39 o
  -7  11   0   171898.58   165374.92    830.72 o
  -4  11   0     9099.95     9050.33     53.21 o
  -1  11   0    22503.49    20733.11    108.45 o
  -9  12   0     1640.44     2031.07     20.95 o
  -6  12   0    24191.35    25405.48    139.57 o
  -3  12   0       66.67       26.62      7.29 o
   0  12   0      756.24      493.22     11.63 o
 -11  13   0    12851.20    16165.37     91.34 o
  -8  13   0    10524.12    11074.88     68.08 o
  -5  13   0    35068.84    36798.88    188.38 o
  -2  13   0    35337.08    34272.37    176.78 o
 -13  14   0      187.68       81.46      9.73 o
 -10  14   0    25540.21    24281.69    131.31 o
  -7  14   0   251410.44   245976.66   1251.64 o
  -4  14   0      347.31      270.49     10.80 o
  -1  14   0       49.88       -8.48      8.48 o
 -12  15   0    72194.73    76669.50    387.67 o
  -9  15   0    19852.22    17775.30    103.65 o
  -6  15   0    42641.06    44554.52    223.96 o
  -3  15   0    42869.97    42882.05    226.93 o
   0  15   0        8.24       -9.34      9.34 o
 -14  16   0        4.79       -9.88      9.88 o
 -11  16   0    27009.19    27857.77    150.61 o
  -8  16   0    13470.78    13274.84     81.70 o
  -5  16   0    43589.15    44402.09    231.08 o
  -2  16   0      815.25      778.48     16.63 o
 -16  17   0     2807.01     2475.79     28.27 o
 -13  17   0    12063.14    12298.36     76.02 o
 -10  17   0    91449.23    99622.34    526.13 o
  -7  17   0    73768.32    74635.72    368.06 o
  -4  17   0    22288.43    21614.46    125.43 o
  -1  17   0     8874.86     8687.72     57.13 o
 -15  18   0    24185.30    24636.04    137.55 o
 -12  18   0        2.65       49.62     11.96 o
  -9  18   0     6633.73     6360.37     48.18 o
  -6  18   0    13680.10    13603.76     82.71 o
  -3  18   0    17909.14    17698.86    108.51 o
   0  18   0       56.57       -2.09     11.80 o
 -17  19   0    20150.82    21811.47    127.12 o
 -14  19   0    18317.24    20273.68    116.82 o
 -11  19   0    78002.44    82974.57    435.70 o
  -8  19   0    13900.47    13155.00     79.97 o
  -5  19   0      116.99      297.26     14.50 o
  -2  19   0    17090.34    17747.81    108.90 o
 -19  20   0     9616.33     9335.38     71.25 o
 -16  20   0     4255.27     3803.11     38.83 o
 -13  20   0     6741.90     7947.25     60.73 o
 -10  20   0     7679.97     7524.49     56.14 o
  -7  20   0     1420.59     1390.47     21.66 o
  -4  20   0    11878.12    12739.71     85.20 o
  -1  20   0    24085.39    26755.42    158.23 o
 -18  21   0     6506.84     5728.56     52.11 o
 -15  21   0     2728.26     2648.47     34.85 o
 -12  21   0     2039.19     2747.09     57.97 o
  -9  21   0       39.46       31.61     11.82 o
  -6  21   0     2541.76     2390.60     32.33 o
  -3  21   0     1457.75     1548.41     28.43 o
   0  21   0    10720.95     9830.97     79.84 o
 -20  22   0        5.81      -15.61     15.61 o
 -17  22   0     4149.69     4288.10     46.39 o
 -14  22   0    23180.35    23096.66    150.60 o
 -11  22   0    14669.43    14835.30    102.47 o
  -8  22   0     3905.67     4024.37     40.40 o
  -5  22   0     4821.70     6063.62     56.80 o
  -2  22   0     1736.58     1896.69     32.83 o
 -22  23   0      452.33      364.70     19.81 o
 -19  23   0     3362.74     3097.19     41.22 o
 -16  23   0    42582.75    46151.96    291.30 o
 -13  23   0       25.20      -15.68     15.68 o
 -10  23   0    15410.38    16864.20    114.24 o
  -7  23   0     1591.55     1469.18     29.02 o
  -4  23   0      640.94      643.80     23.89 o
  -1  23   0      368.20      304.05     21.42 o
 -21  24   0      146.00      125.31     18.25 o
 -18  24   0     5827.16     6494.09     66.94 o
 -15  24   0    10035.12     9757.48     84.52 o
 -12  24   0    51495.88    52034.93    332.94 o
  -9  24   0     4385.58     4229.43     48.04 o
  -6  24   0     4585.75     4275.58     51.92 o
  -3  24   0    23708.21    21899.08    157.57 o
   0  24   0       54.72       26.62     17.12 o
 -23  25   0       16.96      -16.18     16.18 o
 -20  25   0    10569.24    10545.38     88.18 o
 -17  25   0    10546.53    10436.34     91.60 o
 -14  25   0     1830.76     1569.62     33.21 o
 -11  25   0    12871.55    12282.80     96.62 o
  -8  25   0       82.22      -17.16     17.16 o
  -5  25   0     7935.73     7499.33     72.87 o
  -2  25   0       32.77      -19.27     19.27 o
 -25  26   0        2.56      -16.94     16.94 o
 -22  26   0     4276.87     4787.15     55.73 o
 -19  26   0     9867.47    10277.69     92.25 o
 -16  26   0      338.73      288.07     22.92 o
 -13  26   0        6.45      741.79     66.51 o
 -10  26   0     6983.98     7465.97     69.17 o
  -7  26   0       72.67       80.36     19.68 o
  -4  26   0     1933.97     1716.84     33.11 o
  -1  26   0      330.46      175.61     22.94 o
 -24  27   0      194.86      107.31     19.68 o
 -21  27   0     4085.94     3933.49     52.13 o
 -18  27   0        7.59      -19.66     19.66 o
 -15  27   0     9541.86     9958.86     90.01 o
 -12  27   0     2192.67     2282.60     38.75 o
  -9  27   0     1390.38     1369.36     32.26 o
  -6  27   0     9833.71     9970.06     89.72 o
  -3  27   0     1204.91     1088.91     32.41 o
   0  27   0      359.66       48.26     23.35 o
 -26  28   0     6900.01     6848.55     69.99 o
 -23  28   0     1611.79     1658.34     36.11 o
 -20  28   0       80.71       11.29     20.76 o
 -17  28   0     6770.60     7184.27     74.32 o
 -14  28   0    12079.16    11680.54     96.48 o
 -11  28   0     2355.49     2019.89     36.54 o
  -8  28   0     2629.79     2661.32     44.89 o
  -5  28   0     1095.53      873.41     30.91 o
  -2  28   0        3.07      -21.72     21.72 o
 -28  29   0      514.62      350.73     28.41 o
 -25  29   0     8721.92     9080.00     83.51 o
 -22  29   0     9422.02    10097.69     91.98 o
 -19  29   0     2319.58     2345.94     44.08 o
 -16  29   0        4.76       26.72     21.01 o
 -13  29   0     4561.93     4274.87     53.06 o
 -10  29   0      341.37      311.37     24.45 o
  -7  29   0    14636.65    15191.74    120.91 o
  -4  29   0      496.93      218.10     27.29 o
  -1  29   0     5556.82     5263.04     67.39 o
 -27  30   0      307.37      260.67     25.01 o
 -24  30   0      531.71      378.78     26.81 o
 -21  30   0     1713.24     1691.37     38.74 o
 -18  30   0     2718.98     2406.37     44.61 o
 -15  30   0      596.74      750.51     26.88 o
 -12  30   0        5.61      -12.28     20.66 o
  -9  30   0      119.21      232.72     26.24 o
  -6  30   0    24575.37    24881.39    179.21 o
  -3  30   0      118.44      -23.03     23.03 o
   0  30   0    11053.03    10984.84    112.93 o
 -29  31   0      657.56      464.90     33.62 o
 -26  31   0       13.08      -21.94     21.94 o
 -23  31   0      263.05      161.80     24.62 o
 -20  31   0        0.47      -22.23     22.23 o
 -17  31   0     1225.19     1066.64     33.09 o
 -14  31   0     3169.66     3307.13     48.91 o
 -11  31   0    11196.70    11381.10    102.17 o
  -8  31   0     2578.89     2535.67     47.08 o
  -5  31   0     5364.32     5518.31     70.75 o
  -2  31   0     8876.61     7821.79     92.84 o
 -31  32   0     3887.62     3743.91     88.26 o
 -28  32   0     2820.57     2578.24     50.37 o
 -25  32   0     5476.11     5236.90     67.15 o
 -22  32   0      411.42      463.79     29.24 o
 -19  32   0     7254.96     7263.99     79.53 o
 -16  32   0     2365.22     2313.34     42.03 o
 -13  32   0     1154.66     1187.63     35.52 o
 -10  32   0       41.45      140.74     27.32 o
  -7  32   0     1587.93     1504.50     40.80 o
  -4  32   0     3034.02     2288.15     54.09 o
  -1  32   0      402.86      200.88     43.63 o
 -30  33   0      943.22      980.49     57.96 o
 -27  33   0       33.91      -27.09     27.09 o
 -24  33   0     1353.22     1193.91     36.65 o
 -21  33   0      181.07      109.49     26.57 o
 -18  33   0      687.71      903.46     35.56 o
 -15  33   0        6.83        6.04     21.39 o
 -12  33   0     8653.56     8705.56     89.23 o
  -9  33   0     7096.88     7093.84     82.45 o
  -6  33   0     2262.93     2099.00     54.95 o
  -3  33   0     3710.47     3302.23     83.51 o
   0  33   0        0.01      -43.51     43.51 o
 -32  34   0     9297.34     8729.36    148.41 o
 -29  34   0     2090.90     1982.29     69.72 o
 -26  34   0    11501.84    11387.22    129.00 o
 -23  34   0      466.32      595.90     35.65 o
 -20  34   0     1510.04     1338.83     38.90 o
 -17  34   0     2607.38     2689.90     47.18 o
 -14  34   0     4744.66     4765.01     66.54 o
 -11  34   0    18939.60    19241.42    166.38 o
  -8  34   0     3977.97     3822.76     77.06 o
  -5  34   0     1655.82     1346.42     59.33 o
  -2  34   0       57.92       27.56     54.43 o
 -34  35   0      285.78      270.73     53.63 o
 -31  35   0     2602.39     2156.08     77.78 o
 -28  35   0     3649.90     2879.85     76.85 o
 -25  35   0     2350.77     1930.05     70.46 o
 -22  35   0       81.19      -33.05     33.05 o
 -19  35   0      188.83       92.46     29.80 o
 -16  35   0     8645.88     8631.16    102.39 o
 -13  35   0    14027.49    14520.56    149.12 o
 -10  35   0    16034.48    15191.64    171.21 o
  -7  35   0      534.67      494.01     51.50 o
  -4  35   0     2625.14     2838.64     78.99 o
  -1  35   0     1709.03     1463.72     66.10 o
 -33  36   0        0.15      -45.24     45.24 o
 -30  36   0      633.03      459.77     54.49 o
 -27  36   0     7615.96     7206.69    122.75 o
 -24  36   0        2.62      -40.37     40.37 o
 -21  36   0     3530.61     3641.00     82.56 o
 -18  36   0      122.53       66.61     36.57 o
 -15  36   0     4070.49     4194.37     88.38 o
 -12  36   0    11483.31    11455.83    163.62 o
  -9  36   0      828.35      672.11     57.37 o
  -6  36   0      910.56     1016.31     59.93 o
  -3  36   0       79.28       74.86     46.10 o
   0  36   0     1549.10     1743.98    106.74 o
 -35  37   0      110.14      183.18     52.43 o
 -32  37   0     1091.14     1174.20     67.09 o
 -29  37   0     4375.94     4090.44    105.29 o
 -26  37   0     7250.20     7108.91    122.26 o
 -23  37   0     1052.44      675.51     58.49 o
 -20  37   0      146.81       31.57     47.32 o
 -17  37   0        0.18      -34.19     43.99 o
 -14  37   0       79.25      130.79     48.32 o
 -11  37   0     2500.44     2502.69     81.85 o
  -8  37   0     1221.87     1030.27     64.12 o
  -5  37   0      579.21      615.35     52.52 o
  -2  37   0       47.94       13.86     46.32 o
 -37  38   0      660.71      748.16     64.33 o
 -34  38   0       86.81       -0.01     48.23 o
 -31  38   0      375.24      159.78     54.08 o
 -28  38   0       22.80       11.31     47.25 o
 -25  38   0     1102.27     1021.18     57.98 o
 -22  38   0     4292.58     4301.37    105.20 o
 -19  38   0       55.34      -42.74     42.74 o
 -16  38   0     6384.26     6435.73    126.35 o
 -13  38   0      243.70      277.16     52.92 o
 -10  38   0      430.69      496.55     56.35 o
  -7  38   0     1318.41     1268.21     63.90 o
  -4  38   0      680.65      559.47     52.42 o
  -1  38   0      144.12      150.05     53.65 o
 -36  39   0      122.03       96.42     51.87 o
 -33  39   0      102.05       15.02     49.30 o
 -30  39   0       34.66      -47.04     47.04 o
 -27  39   0     1828.04     1785.88     74.95 o
 -24  39   0      665.61      412.72     56.13 o
 -21  39   0      205.50      117.53     48.45 o
 -18  39   0      271.92      151.26     50.90 o
 -15  39   0      657.44      694.41     59.64 o
 -12  39   0      935.28      647.36     57.92 o
  -9  39   0      139.40       92.07     50.19 o
  -6  39   0      238.02      281.42     48.42 o
  -3  39   0        2.14       27.45     45.84 o
   0  39   0      125.13       97.42     55.86 o
 -38  40   0       30.66       31.96     54.40 o
 -35  40   0     1131.58     1004.92     67.94 o
 -32  40   0     1221.48     1176.07     69.49 o
 -29  40   0       96.75      146.51     50.73 o
 -26  40   0     3004.94     2707.83     80.44 o
 -23  40   0      935.98      877.85     62.64 o
 -20  40   0        3.82      -46.96     46.96 o
 -17  40   0     3201.63     3081.62    108.39 o
 -14  40   0      287.96      267.22     53.02 o
 -11  40   0      418.48      386.30     55.98 o
  -8  40   0       18.18      -11.66     48.47 o
  -5  40   0     1895.95     2174.43     75.28 o
  -2  40   0       55.66       21.48     50.51 o
 -40  41   0        6.06       23.56     57.02 o
 -37  41   0       99.87       40.76     53.88 o
 -34  41   0       89.33       22.73     50.31 o
 -31  41   0        1.06       56.58     49.75 o
 -28  41   0       14.44      -41.36     48.26 o
 -25  41   0      678.57      519.94     58.65 o
 -22  41   0      482.35      334.27     53.93 o
 -19  41   0        8.34       68.24     49.96 o
 -16  41   0     1039.72      956.89     63.86 o
 -13  41   0       95.15       13.45     49.27 o
 -10  41   0        8.64      -48.55     48.55 o
  -7  41   0     1043.35     1045.04     66.11 o
  -4  41   0      527.82      661.71     58.62 o
  -1  41   0      785.61      898.56     67.77 o
 -39  42   0      241.18      213.92     61.45 o
 -36  42   0        1.26      -52.49     52.49 o
 -33  42   0       39.13      -40.40     50.92 o
 -30  42   0        7.73       51.62     51.19 o
 -27  42   0     1488.62     1447.56     72.83 o
 -24  42   0     1846.48     1762.03     78.14 o
 -21  42   0       96.20       14.79     49.84 o
 -18  42   0      173.71      231.36     54.01 o
 -15  42   0      112.37      105.70     51.80 o
 -12  42   0      171.45       81.95     51.82 o
  -9  42   0       46.47        0.78     51.94 o
  -6  42   0      285.78      338.81     56.55 o
  -3  42   0        1.59       18.33     53.39 o
   0  42   0       74.04       55.86     56.78 o
 -41  43   0      224.00      229.28     69.52 o
 -38  43   0       88.79       33.35     58.82 o
 -35  43   0      650.91      512.88     62.32 o
 -32  43   0      122.79      133.65     53.37 o
 -29  43   0       68.76       60.31     51.78 o
 -26  43   0     1403.84     1224.24     71.79 o
 -23  43   0      340.13      284.34     57.63 o
 -20  43   0      586.45      327.04     57.08 o
 -17  43   0      602.28      592.77     61.79 o
 -14  43   0      147.46       47.59     53.59 o
 -11  43   0      516.58      559.55     61.71 o
  -8  43   0        8.52       50.25     52.15 o
  -5  43   0      424.70      565.87     66.72 o
  -2  43   0      869.53     1182.55     74.42 o
 -43  44   0       16.77      -49.89     63.04 o
 -40  44   0       24.97      -61.89     61.89 o
 -37  44   0      126.09      113.54     59.51 o
 -34  44   0      998.58      921.84     69.87 o
 -31  44   0       32.76      102.26     55.48 o
 -28  44   0        6.66        1.80     50.97 o
 -25  44   0      573.78      648.67     64.36 o
 -22  44   0      381.30      113.03     54.23 o
 -19  44   0      292.61      187.68     58.01 o
 -16  44   0       22.17      -24.39     51.79 o
 -13  44   0      294.45      203.66     57.46 o
 -10  44   0        2.90      -52.18     52.18 o
  -7  44   0       87.07       65.74     55.82 o
  -4  44   0        2.30       44.09     60.51 o
  -1  44   0        1.80      -17.16     64.94 o
 -42  45   0      154.67      172.24     86.85 o
 -39  45   0     1036.13     1032.35     83.49 o
 -36  45   0      229.05      302.95     62.48 o
 -33  45   0      257.96      280.23     61.37 o
 -30  45   0      339.04      521.86     63.02 o
 -27  45   0       15.29       20.08     54.24 o
 -24  45   0      169.82      196.29     54.81 o
 -21  45   0      472.02      502.06     61.22 o
 -18  45   0      266.30      183.67     56.30 o
 -15  45   0       25.70       12.40     55.32 o
 -12  45   0        7.75      -53.65     53.65 o
  -9  45   0       72.69       13.71     54.55 o
  -6  45   0       39.35       65.36     61.89 o
  -3  45   0        3.59       48.73     66.82 o
 -41  46   0      403.35      448.18     81.77 o
 -38  46   0       97.46        2.37     65.39 o
 -35  46   0       61.90       48.80     59.47 o
 -32  46   0        0.19      -55.09     55.09 o
 -29  46   0      190.16      218.23     59.71 o
 -26  46   0      211.04       82.34     56.33 o
 -23  46   0       22.31      -45.74     53.53 o
 -20  46   0      836.76     1079.71     73.46 o
 -17  46   0       86.97      -30.12     54.86 o
 -14  46   0      403.82      234.58     61.91 o
 -11  46   0        5.87      -37.86     57.74 o
  -8  46   0     2272.11     2693.67    102.00 o
  -5  46   0      213.29      317.87     79.19 o
 -40  47   0        0.13      -36.04     68.99 o
 -37  47   0        2.89      -66.01     66.01 o
 -34  47   0      123.87      100.74     64.97 o
 -31  47   0      202.92      184.79     60.96 o
 -28  47   0      180.88      153.23     61.94 o
 -25  47   0       92.83       67.12     72.27 o
 -22  47   0        3.94      -44.28     55.88 o
 -19  47   0     2430.68     2783.03     99.37 o
 -16  47   0      820.79      760.82     71.43 o
 -13  47   0        0.53      -59.72     59.72 o
 -10  47   0      468.45      610.57     71.82 o
  -7  47   0      134.59      224.81     67.28 o
 -39  48   0       13.45       15.03     72.36 o
 -36  48   0       14.22      -65.54     66.76 o
 -33  48   0       74.97       30.60     65.19 o
 -30  48   0      302.86      226.76     66.45 o
 -27  48   0       29.23       -6.90     55.88 o
 -24  48   0      500.35      680.66     69.28 o
 -21  48   0        0.31       72.45     61.08 o
 -18  48   0     2923.64     3807.98    123.15 o
 -15  48   0        6.34       20.04     63.88 o
 -12  48   0       63.00       55.74     66.46 o
  -9  48   0       76.20      279.03     68.05 o
 -38  49   0       41.84      128.83     73.20 o
 -35  49   0        2.41      -24.79     70.84 o
 -32  49   0      412.97      279.40     70.28 o
 -29  49   0       52.89       -1.94     65.49 o
 -26  49   0      196.64      155.60     69.02 o
 -23  49   0      503.42      560.36     76.65 o
 -20  49   0        2.11      -35.49     63.47 o
 -17  49   0      633.69      707.30     78.59 o
 -14  49   0        2.57      -63.48     63.48 o
 -11  49   0       88.76       23.04     62.58 o
 -34  50   0        2.36        2.51     71.49 o
 -31  50   0       58.35      -22.98     71.98 o
 -28  50   0      219.25      143.81     69.04 o
 -25  50   0        9.84      -39.36     66.35 o
 -22  50   0        5.08       38.42     67.29 o
 -19  50   0        0.15       18.20     65.98 o
 -16  50   0       37.26      -63.56     63.56 o
 -30  51   0      125.19       72.14     74.81 o
 -27  51   0      306.51      300.82     76.56 o
 -24  51   0      307.60      532.14     83.94 o
 -21  51   0      162.07      290.64     78.05 o
  -1   1   1    53737.69    25227.93   1708.22 o
  -3   2   1    19951.92    16145.81    195.13 o
   0   2   1     2183.18     1177.80     34.63 o
  -5   3   1    67600.87    69350.16    322.98 o
  -2   3   1   131519.78   112330.20   1441.93 o
   1   3   1    87216.07    82014.95    353.40 o
  -7   4   1    18340.16    17211.11     90.36 o
  -4   4   1    45830.16    44714.13    203.27 o
  -1   4   1   129355.09   124678.43    562.97 o
   2   4   1    51703.71    48245.59    231.15 o
  -9   5   1   170965.44   176461.02    966.30 o
  -6   5   1      233.62       53.57      4.90 o
  -3   5   1     7984.67     8511.32     46.17 o
   0   5   1   165716.63   157794.44    735.35 o
   3   5   1   116069.77   115069.28    577.75 o
 -11   6   1    67903.27    64814.65    354.76 o
  -8   6   1     1449.05     1760.73     18.67 o
  -5   6   1      378.33      366.88      8.52 o
  -2   6   1    79782.38    83023.46    399.89 o
   1   6   1     6273.16     5157.83     32.75 o
   4   6   1   148956.31   140087.92    753.47 o
 -13   7   1    48132.11    47693.91    265.19 o
 -10   7   1    89744.63    94150.22    530.19 o
  -7   7   1     3328.05     4486.27     32.37 o
  -4   7   1      245.33      456.40      9.15 o
  -1   7   1    60657.75    54444.76    268.30 o
   2   7   1    45550.41    46630.91    261.93 o
   5   7   1       75.43       44.20      6.86 o
 -15   8   1    31727.81    34871.39    192.41 o
 -12   8   1     8295.42     7978.92     53.90 o
  -9   8   1    18560.89    16034.88     98.19 o
  -6   8   1      740.48      591.87     10.40 o
  -3   8   1   229509.47   226259.38   1149.55 o
   0   8   1    38152.47    38731.77    210.91 o
   3   8   1    30746.41    28203.50    160.75 o
   6   8   1     9628.91    10364.31     75.92 o
 -17   9   1     4146.13     3823.72     37.60 o
 -14   9   1      812.88      942.86     19.98 o
 -11   9   1     1003.86     1028.85     15.83 o
  -8   9   1    19109.13    17970.03    109.47 o
  -5   9   1      786.43     1023.60     14.64 o
  -2   9   1     9057.28     7784.93     49.52 o
   1   9   1       66.00       -5.05      5.05 o
   4   9   1    19339.88    19666.49    114.93 o
   7   9   1    31987.73    32626.34    185.53 o
 -19  10   1     7842.36     8151.17     64.25 o
 -16  10   1    17093.77    17753.40    104.02 o
 -13  10   1    20980.48    21401.91    119.83 o
 -10  10   1    37145.55    35716.44    203.93 o
  -7  10   1    31574.64    30534.79    178.63 o
  -4  10   1   169580.02   168106.53    870.73 o
  -1  10   1    25596.59    25749.04    141.89 o
   2  10   1     5776.71     6259.37     45.25 o
   5  10   1     2109.87     2151.71     25.25 o
   8  10   1      675.28      719.01     17.61 o
 -21  11   1     2729.11     1977.32     30.99 o
 -18  11   1    24312.92    26098.13    156.44 o
 -15  11   1      860.16      741.31     14.66 o
 -12  11   1    10086.23    10371.71     67.81 o
  -9  11   1    24299.92    25310.13    145.40 o
  -6  11   1    37531.65    37083.40    210.86 o
  -3  11   1    86269.24    87533.81    466.51 o
   0  11   1     5146.43     6111.48     42.86 o
   3  11   1    48315.92    45923.41    244.38 o
   6  11   1    17791.76    18243.98    115.96 o
   9  11   1       57.34       -7.63     12.75 o
 -23  12   1    21645.45    22083.08    142.79 o
 -20  12   1     1593.80     2367.04     34.18 o
 -17  12   1      230.33       67.38      9.21 o
 -14  12   1     8528.79     8496.38     57.15 o
 -11  12   1       96.75       37.60      7.48 o
  -8  12   1     2844.72     2988.84     27.92 o
  -5  12   1      126.77       78.08      6.78 o
  -2  12   1    10696.89    11383.16     68.74 o
   1  12   1    30526.96    28218.48    157.62 o
   4  12   1      354.01      299.65     12.57 o
   7  12   1    11077.64    11029.30     80.75 o
  10  12   1     5183.41     4837.89     53.64 o
 -25  13   1     6152.58     6803.11     60.58 o
 -22  13   1    14638.09    16237.79    106.06 o
 -19  13   1    18900.44    17983.66    116.66 o
 -16  13   1     2855.63     3090.45     31.35 o
 -13  13   1     5974.21     5478.68     44.08 o
 -10  13   1     7168.34     5966.18     45.62 o
  -7  13   1      190.21      323.14     10.74 o
  -4  13   1    12638.85    13070.16     79.32 o
  -1  13   1    14421.44    14427.32     87.15 o
   2  13   1      633.59      630.01     15.53 o
   5  13   1    86166.73    87089.70    480.11 o
   8  13   1    38437.35    42107.92    259.09 o
  11  13   1     4726.78     4904.21     50.23 o
 -27  14   1    34652.36    35688.50    220.07 o
 -24  14   1     1372.80     1483.54     33.16 o
 -21  14   1      925.72     1089.12     22.75 o
 -18  14   1    29523.83    31883.68    187.03 o
 -15  14   1       21.18       -7.35      7.35 o
 -12  14   1     4543.88     4096.74     34.88 o
  -9  14   1    18411.27    17907.85    110.41 o
  -6  14   1    73648.65    78451.73    428.51 o
  -3  14   1    17371.35    16638.69     98.82 o
   0  14   1    42269.34    43538.72    238.01 o
   3  14   1    95801.79   103978.88    559.06 o
   6  14   1    20940.64    25432.03    161.28 o
   9  14   1     5551.23     6984.92     74.31 o
  12  14   1      437.88      386.41     22.10 o
 -29  15   1      103.51      308.34     29.76 o
 -26  15   1    22712.42    22546.03    151.75 o
 -23  15   1     7896.95     8789.49     69.85 o
 -20  15   1    16358.57    16688.59    106.35 o
 -17  15   1      339.01      419.10     15.28 o
 -14  15   1    26215.72    25776.30    147.64 o
 -11  15   1    69107.52    73362.10    411.06 o
  -8  15   1      677.57      590.85     13.72 o
  -5  15   1     9816.70    10365.11     70.93 o
  -2  15   1    13720.41    14791.11     92.61 o
   1  15   1    25176.69    28566.33    168.94 o
   4  15   1     6571.10     6283.82     51.66 o
   7  15   1     6152.07     5158.52     49.84 o
  10  15   1     7700.72     8483.25     71.09 o
  13  15   1     2787.15     2489.67     41.87 o
 -31  16   1     2387.61     1904.03     39.55 o
 -28  16   1      978.26     1035.13     28.34 o
 -25  16   1      172.81      184.22     17.56 o
 -22  16   1      947.47      630.79     19.96 o
 -19  16   1        9.36       44.42     12.16 o
 -16  16   1    13860.34    13086.97     86.99 o
 -13  16   1     9729.25     9685.04     70.76 o
 -10  16   1     5022.79     5087.70     43.83 o
  -7  16   1      143.63       47.19     11.03 o
  -4  16   1    63520.21    65009.73    355.28 o
  -1  16   1      405.05      267.58     13.37 o
   2  16   1     1696.70     1769.96     27.31 o
   5  16   1     3289.69     3268.59     37.21 o
   8  16   1     6545.02     6247.90     58.31 o
  11  16   1     1101.42     1304.08     30.43 o
  14  16   1       11.16      -21.51     21.51 o
 -33  17   1     3635.60     3207.41     53.29 o
 -30  17   1      292.65      117.99     23.37 o
 -27  17   1      278.24      182.27     20.82 o
 -24  17   1      191.58      305.32     18.09 o
 -21  17   1    11684.00    12097.21     83.93 o
 -18  17   1      798.38      631.02     18.85 o
 -15  17   1     9303.26     8923.63     65.68 o
 -12  17   1    50501.93    52824.86    296.96 o
  -9  17   1    17014.79    18136.98    115.15 o
  -6  17   1    21612.51    20559.72    122.91 o
  -3  17   1     2137.13     2193.76     27.23 o
   0  17   1     1566.90     1461.14     24.32 o
   3  17   1    15305.11    16190.14    104.87 o
   6  17   1     1069.25     1061.66     23.51 o
   9  17   1    16570.85    16898.86    128.46 o
  12  17   1    12196.18    11413.46    101.46 o
  15  17   1      218.47       41.76     24.28 o
 -35  18   1     4772.64     4569.84     82.39 o
 -32  18   1     1748.55     1575.47     38.48 o
 -29  18   1     7554.01     7537.51     76.21 o
 -26  18   1     1159.30     1153.99     27.78 o
 -23  18   1     1677.14     1316.97     24.36 o
 -20  18   1    23413.09    24992.85    153.70 o
 -17  18   1     3960.75     4504.53     43.51 o
 -14  18   1    26302.28    28307.52    179.03 o
 -11  18   1    60971.85    67675.37    391.48 o
  -8  18   1        6.15       -9.47      9.47 o
  -5  18   1     3688.91     4056.10     39.61 o
  -2  18   1     4569.01     4855.74     43.93 o
   1  18   1      362.73      515.15     17.11 o
   4  18   1        3.29      -14.07     14.07 o
   7  18   1      276.02      254.61     18.37 o
  10  18   1     3797.15     3731.98     49.92 o
  13  18   1     9188.70     9152.20     90.60 o
  16  18   1     1284.44     1207.70     36.97 o
 -37  19   1     2746.47     2656.60     70.90 o
 -34  19   1     1363.73     1117.53     39.81 o
 -31  19   1     2929.89     2800.80     49.33 o
 -28  19   1     6538.91     6316.13     65.34 o
 -25  19   1      158.30       43.47     17.31 o
 -22  19   1    17379.89    19117.70    124.65 o
 -19  19   1      738.29      877.34     19.91 o
 -16  19   1    66137.16    68507.66    406.69 o
 -13  19   1     8602.06     8955.84     67.55 o
 -10  19   1      149.96       49.86     12.65 o
  -7  19   1     1131.33     1042.22     26.81 o
  -4  19   1     5500.54     6020.55     50.63 o
  -1  19   1     3382.24     3639.63     38.74 o
   2  19   1    10108.44    11690.78     84.45 o
   5  19   1     5113.69     5297.24     50.04 o
   8  19   1     1312.58     1249.98     29.44 o
  11  19   1    13795.73    13979.96    119.15 o
  14  19   1     2878.65     2872.79     52.44 o
  17  19   1       52.34      -11.51     33.88 o
 -39  20   1      784.67      622.81     58.29 o
 -36  20   1     3611.05     3759.61     76.38 o
 -33  20   1     1235.01     1183.86     36.91 o
 -30  20   1     4886.69     4709.91     60.77 o
 -27  20   1     5386.04     5212.62     63.11 o
 -24  20   1     1738.30     1886.85     34.67 o
 -21  20   1     4746.33     5013.36     52.19 o
 -18  20   1     5017.89     5790.08     52.29 o
 -15  20   1     4153.31     4643.69     46.21 o
 -12  20   1    42001.35    47649.30    283.11 o
  -9  20   1      347.43      280.62     15.87 o
  -6  20   1      761.21      571.49     20.02 o
  -3  20   1     1253.55     1699.12     28.38 o
   0  20   1      615.25      643.99     19.78 o
   3  20   1      148.65       60.29     14.94 o
   6  20   1     8028.37     8986.79     75.57 o
   9  20   1     6693.42     6431.43     69.59 o
  12  20   1    11338.22    11803.79    107.81 o
  15  20   1      124.42       36.84     34.72 o
  18  20   1       35.81      -40.32     40.32 o
 -41  21   1       69.46       53.05     48.25 o
 -38  21   1     1306.36     1136.24     59.78 o
 -35  21   1      147.37      198.55     36.13 o
 -32  21   1    19487.68    19533.33    173.52 o
 -29  21   1    52127.86    51417.35    328.81 o
 -26  21   1     1545.25     1676.56     31.85 o
 -23  21   1     6362.00     6891.52     61.58 o
 -20  21   1    17445.45    16693.73    109.64 o
 -17  21   1     6918.32     7545.35     65.89 o
 -14  21   1    12224.45    13052.80     91.45 o
 -11  21   1     4238.87     4785.69     47.69 o
  -8  21   1     4342.96     4871.19     47.57 o
  -5  21   1       64.59        5.22     12.23 o
  -2  21   1       62.07      -13.37     13.37 o
   1  21   1      539.78      796.82     21.91 o
   4  21   1     3578.89     3711.44     44.56 o
   7  21   1      721.61      689.84     26.57 o
  10  21   1        2.55       -4.16     22.70 o
  13  21   1     1432.18     1384.91     47.04 o
  16  21   1      619.42      607.19     47.25 o
  19  21   1       43.80      -26.71     47.42 o
 -43  22   1      187.85      177.29     53.89 o
 -40  22   1       49.70       22.28     47.50 o
 -37  22   1     1040.82      954.45     51.88 o
 -34  22   1     2111.57     2584.39     78.01 o
 -31  22   1       98.94      143.31     25.47 o
 -28  22   1      426.52      216.45     24.94 o
 -25  22   1     3230.11     2885.82     41.07 o
 -22  22   1       77.65       45.15     16.04 o
 -19  22   1      181.98       62.75     16.56 o
 -16  22   1     2475.98     3050.35     37.96 o
 -13  22   1        0.01       19.65     21.84 o
 -10  22   1    19818.43    21961.62    140.70 o
  -7  22   1      784.68      822.25     21.57 o
  -4  22   1      677.61      684.41     20.85 o
  -1  22   1      373.91      292.80     16.76 o
   2  22   1     5719.05     5494.10     53.80 o
   5  22   1      152.30      213.05     21.00 o
   8  22   1      376.32      324.89     25.16 o
  11  22   1     2453.47     2215.31     45.81 o
  14  22   1     5680.31     5383.33     93.04 o
  17  22   1       71.62      -17.68     47.69 o
  20  22   1       64.15       14.87     49.53 o
 -45  23   1      163.98       63.55     54.73 o
 -42  23   1       21.54      -10.63     48.77 o
 -39  23   1      388.22      206.64     50.98 o
 -36  23   1     1376.71     1446.95     54.64 o
 -33  23   1     8870.85     9198.22     97.90 o
 -30  23   1     1614.86     1349.46     36.08 o
 -27  23   1     2844.57     2682.28     41.73 o
 -24  23   1     1711.86     1914.85     35.11 o
 -21  23   1      427.16      352.46     17.04 o
 -18  23   1     2283.59     2028.67     33.22 o
 -15  23   1    11302.23    11667.01     86.09 o
 -12  23   1     6742.27     7616.31     65.54 o
  -9  23   1      159.15      227.99     16.51 o
  -6  23   1      328.67      178.36     15.91 o
  -3  23   1      114.80       38.04     15.24 o
   0  23   1      430.51      526.12     21.61 o
   3  23   1    15485.32    15019.43    109.63 o
   6  23   1      677.35      587.99     26.25 o
   9  23   1     2569.02     2462.27     46.04 o
  12  23   1     2578.49     2412.19     59.45 o
  15  23   1     3598.35     3658.48     90.67 o
  18  23   1     4782.11     4671.90    112.71 o
  21  23   1      105.63      130.62     53.53 o
 -47  24   1       48.19       12.73     59.31 o
 -44  24   1      372.29      221.77     55.97 o
 -41  24   1      210.44      137.06     51.00 o
 -38  24   1     3585.24     3813.75    100.83 o
 -35  24   1     4605.24     4564.96     85.13 o
 -32  24   1     2157.75     1891.40     42.41 o
 -29  24   1     9290.91     8912.25     87.21 o
 -26  24   1     1174.82     1074.00     29.20 o
 -23  24   1     2578.58     2853.57     39.46 o
 -20  24   1     1166.52     1154.41     27.13 o
 -17  24   1     1745.43     1850.31     30.81 o
 -14  24   1      116.66       97.42     16.76 o
 -11  24   1     7940.10     8048.58     67.04 o
  -8  24   1        3.51      -13.89     13.89 o
  -5  24   1     2753.52     3092.78     41.38 o
  -2  24   1     1274.11     1439.28     29.36 o
   1  24   1     1415.97     1225.07     28.76 o
   4  24   1     1642.37     1595.47     33.78 o
   7  24   1      231.37      108.13     23.86 o
  10  24   1       98.43      -13.07     31.44 o
  13  24   1     3385.65     3139.17     85.94 o
  16  24   1      512.19      605.67     51.96 o
  19  24   1     2354.70     2346.65     79.01 o
  22  24   1      250.32      152.30     61.26 o
 -49  25   1       63.70       16.48     66.71 o
 -46  25   1      139.75      203.96     64.29 o
 -43  25   1       19.01      -49.92     49.92 o
 -40  25   1      976.91      968.28     63.31 o
 -37  25   1     2079.66     2094.05     68.32 o
 -34  25   1    29526.53    29803.41    263.83 o
 -31  25   1     2458.95     2234.96     45.41 o
 -28  25   1    11294.91    11153.78    101.16 o
 -25  25   1       16.66      -17.69     17.69 o
 -22  25   1     3828.12     3768.61     49.17 o
 -19  25   1     1964.73     2133.57     35.01 o
 -16  25   1      398.57      427.28     19.85 o
 -13  25   1     7615.71     9329.84     77.06 o
 -10  25   1     1100.92     1059.84     25.11 o
  -7  25   1      937.09     1346.99     28.03 o
  -4  25   1     9014.97     8635.13     77.94 o
  -1  25   1       14.10      -17.18     17.18 o
   2  25   1     1750.65     1471.99     33.02 o
   5  25   1        0.41      -20.58     20.58 o
   8  25   1     9702.55     8932.16    105.48 o
  11  25   1     1095.11      947.25     47.37 o
  14  25   1     5694.73     5617.70    110.98 o
  17  25   1      977.88      925.36     59.40 o
  20  25   1     1163.68     1449.42     77.10 o
  23  25   1       26.38      -56.08     62.10 o
 -51  26   1      424.42      754.75     81.94 o
 -48  26   1      206.66      281.26     68.57 o
 -45  26   1       10.41      -52.56     52.56 o
 -42  26   1        2.63      -47.87     47.87 o
 -39  26   1      964.25      939.60     62.75 o
 -36  26   1      972.04     1010.75     49.95 o
 -33  26   1    34515.98    34088.35    293.11 o
 -30  26   1      506.71      293.09     25.27 o
 -27  26   1      464.18      161.52     23.78 o
 -24  26   1      562.79      419.08     21.41 o
 -21  26   1      288.45      291.72     20.85 o
 -18  26   1      905.01      945.34     25.29 o
 -15  26   1    15204.92    16098.73    118.46 o
 -12  26   1      755.10     1079.25     26.05 o
  -9  26   1      221.51       55.36     16.12 o
  -6  26   1     2815.77     2911.53     44.29 o
  -3  26   1     4249.95     4030.98     52.45 o
   0  26   1       19.63      -18.73     18.73 o
   3  26   1     7125.72     6908.80     74.38 o
   6  26   1      446.55      279.35     29.60 o
   9  26   1       22.92      -25.35     32.50 o
  12  26   1       61.52       46.42     43.16 o
  15  26   1      201.54      236.99     47.51 o
  18  26   1      427.50      399.29     59.81 o
  21  26   1       36.81       81.02     66.28 o
  24  26   1      229.26      254.18     69.86 o
 -50  27   1        6.07       22.68     66.06 o
 -47  27   1        0.31      -42.93     58.26 o
 -44  27   1      717.91      713.45     64.85 o
 -41  27   1      164.35      219.76     52.14 o
 -38  27   1      380.43      399.94     55.06 o
 -35  27   1     5429.38     5515.13     96.69 o
 -32  27   1     2373.85     1762.92     52.99 o
 -29  27   1       54.30      -21.10     21.10 o
 -26  27   1     6486.72     6746.16     75.25 o
 -23  27   1     1888.32     1771.66     35.72 o
 -20  27   1     1749.77     1627.26     33.22 o
 -17  27   1       41.06      -12.48     18.32 o
 -14  27   1     2394.56     2781.30     42.50 o
 -11  27   1     1631.43     1825.23     34.04 o
  -8  27   1     1164.63     1287.17     31.02 o
  -5  27   1     4988.40     4907.58     59.25 o
  -2  27   1      135.43      -16.78     20.36 o
   1  27   1      561.47      430.09     25.62 o
   4  27   1      598.66      548.46     31.15 o
   7  27   1     1407.24     1333.18     48.63 o
  10  27   1     2913.87     2689.96     77.50 o
  13  27   1       29.87      -28.10     41.73 o
  16  27   1      292.39      286.72     56.69 o
  19  27   1     3648.05     4132.06    188.27 o
  22  27   1     1672.20     1984.91    100.80 o
 -49  28   1       31.57      -34.37     61.23 o
 -46  28   1      186.14      239.82     63.85 o
 -43  28   1       56.22       11.97     52.01 o
 -40  28   1      181.80      127.73     50.65 o
 -37  28   1       87.01      -36.39     42.92 o
 -34  28   1        5.79      -34.53     34.53 o
 -31  28   1      295.22      -29.65     29.65 o
 -28  28   1      810.28      630.47     28.41 o
 -25  28   1     3563.00     3446.12     52.31 o
 -22  28   1     7202.88     7173.42     72.76 o
 -19  28   1      566.27      433.97     23.91 o
 -16  28   1     4456.56     4748.19     58.07 o
 -13  28   1      552.43      555.62     23.00 o
 -10  28   1     1984.86     1934.36     35.73 o
  -7  28   1      331.27      346.10     24.22 o
  -4  28   1       20.93       -8.81     21.20 o
  -1  28   1        0.31      -21.01     21.01 o
   2  28   1     4295.12     4013.63     57.92 o
   5  28   1     1783.65     1425.27     48.97 o
   8  28   1        0.04      -36.17     36.17 o
  11  28   1       28.25       -1.06     45.93 o
  14  28   1     1668.88     1615.99     74.94 o
  17  28   1     1081.34     1233.05     78.45 o
  20  28   1      193.18      349.36     68.95 o
  23  28   1      318.80      394.83     74.91 o
 -51  29   1       37.43      140.01     84.89 o
 -48  29   1       19.11      -22.11     63.02 o
 -45  29   1      466.68      368.30     62.09 o
 -42  29   1        4.37      -48.78     48.78 o
 -39  29   1      799.73      799.59     60.13 o
 -36  29   1      110.28       28.47     40.64 o
 -33  29   1     1106.67      889.40     43.99 o
 -30  29   1     1027.60      748.58     34.29 o
 -27  29   1     1629.90     1507.50     40.95 o
 -24  29   1     2255.31     2117.59     38.49 o
 -21  29   1       39.87       -3.08     18.89 o
 -18  29   1     3884.48     4059.39     56.33 o
 -15  29   1     3097.77     2938.59     45.36 o
 -12  29   1      708.04      732.59     25.26 o
  -9  29   1     2656.42     2969.16     48.57 o
  -6  29   1      191.21      306.04     25.70 o
  -3  29   1     1107.35      899.34     33.12 o
   0  29   1     6709.48     6231.92     74.42 o
   3  29   1     3248.88     3637.79     67.01 o
   6  29   1     1220.19      973.72     49.53 o
   9  29   1      179.93      112.69     48.10 o
  12  29   1      418.28      479.34     56.62 o
  15  29   1        5.66      -11.65     52.20 o
  18  29   1        1.66       19.73     61.54 o
  21  29   1      522.14      472.70     75.38 o
 -50  30   1      268.64      361.37     75.49 o
 -47  30   1      239.37      287.76     67.27 o
 -44  30   1       23.33      -52.25     52.25 o
 -41  30   1      228.25      180.82     52.83 o
 -38  30   1       53.44       -9.40     43.34 o
 -35  30   1      442.77      433.19     43.34 o
 -32  30   1       16.58      -32.51     32.51 o
 -29  30   1       38.95      -28.89     28.89 o
 -26  30   1     1895.35     1935.69     38.87 o
 -23  30   1     1508.33     1474.51     36.20 o
 -20  30   1     1008.67      839.94     30.25 o
 -17  30   1     2785.37     2923.79     49.16 o
 -14  30   1     3490.42     3305.20     49.86 o
 -11  30   1      711.22      790.22     27.72 o
  -8  30   1     9433.60     9463.60     95.77 o
  -5  30   1       75.55      -23.62     23.62 o
  -2  30   1     6118.28     5080.40     73.25 o
   1  30   1      427.42      315.00     36.52 o
   4  30   1     1217.67     1053.42     58.46 o
   7  30   1      119.11       53.09     47.19 o
  10  30   1      200.73      162.19     50.93 o
  13  30   1      792.26      534.72     60.27 o
  16  30   1      110.62      126.51     61.05 o
  19  30   1      114.88      137.27     67.20 o
 -49  31   1        0.06       -3.30     66.65 o
 -46  31   1        8.81      -52.26     58.47 o
 -43  31   1        8.73      -49.49     49.49 o
 -40  31   1      546.11      594.48     58.94 o
 -37  31   1     1241.49     1059.43     56.91 o
 -34  31   1      210.59       77.18     37.83 o
 -31  31   1      171.74      -29.99     29.99 o
 -28  31   1       21.06      -22.78     22.78 o
 -25  31   1      439.58      364.98     24.13 o
 -22  31   1     2422.88     2935.00     53.50 o
 -19  31   1     5727.68     5622.67     70.14 o
 -16  31   1       33.95       -0.79     20.49 o
 -13  31   1        4.14        5.90     20.60 o
 -10  31   1    11614.15    11741.37    108.30 o
  -7  31   1      165.62       96.15     29.47 o
  -4  31   1     4466.98     4176.81     66.18 o
  -1  31   1       94.17      -32.99     32.99 o
   2  31   1     1489.46     1340.28     51.62 o
   5  31   1      316.19      226.59     51.15 o
   8  31   1       16.16      -37.65     46.57 o
  11  31   1      281.42      282.57     56.34 o
  14  31   1       83.08      138.33     60.22 o
  17  31   1      174.80      197.04     64.69 o
  20  31   1      133.46      139.02     70.50 o
 -48  32   1       68.37       23.99     63.93 o
 -45  32   1      211.41      243.65     63.40 o
 -42  32   1      251.43      357.22     57.47 o
 -39  32   1     2144.48     2314.95     74.55 o
 -36  32   1      497.79      598.19     50.95 o
 -33  32   1       71.75      -38.18     38.18 o
 -30  32   1      175.52       12.77     35.13 o
 -27  32   1        9.35      -22.91     22.91 o
 -24  32   1     2351.32     2580.40     52.51 o
 -21  32   1      122.86       54.15     23.47 o
 -18  32   1     2758.71     2871.18     49.49 o
 -15  32   1     6123.61     6046.30     69.29 o
 -12  32   1    15702.67    16161.39    131.07 o
  -9  32   1    37996.47    38991.26    274.63 o
  -6  32   1     1122.54     1145.59     41.65 o
  -3  32   1       88.31      -34.25     34.25 o
   0  32   1     3599.17     3699.81     77.31 o
   3  32   1        4.66      -44.59     44.59 o
   6  32   1      558.69      565.96     57.53 o
   9  32   1      298.57      272.14     54.25 o
  12  32   1        7.78       -1.43     53.89 o
  15  32   1       36.22      -59.67     59.67 o
  18  32   1       71.88      -19.50     64.20 o
 -50  33   1       89.75      180.72     78.36 o
 -47  33   1      110.13       45.72     65.45 o
 -44  33   1       19.63      -36.19     52.51 o
 -41  33   1        3.03       10.05     45.25 o
 -38  33   1      236.43      179.88     46.57 o
 -35  33   1      198.67      135.13     42.91 o
 -32  33   1     1065.27      901.34     53.70 o
 -29  33   1     1140.13     1356.39     47.22 o
 -26  33   1      480.99      357.74     34.44 o
 -23  33   1     3046.12     2572.03     51.09 o
 -20  33   1      303.68      216.62     27.39 o
 -17  33   1      285.22      317.80     25.83 o
 -14  33   1     1755.02     1810.17     40.95 o
 -11  33   1      683.12      588.86     35.39 o
  -8  33   1      317.84      276.75     33.92 o
  -5  33   1     4202.11     4168.44     79.66 o
  -2  33   1     2100.39     1985.83     60.49 o
   1  33   1      872.76      747.72     55.92 o
   4  33   1       57.31      -45.32     45.32 o
   7  33   1      112.73       90.61     49.90 o
  10  33   1      191.44      198.97     59.70 o
  13  33   1       16.07      -58.86     58.86 o
  16  33   1       12.61      -62.30     62.30 o
 -49  34   1      281.21      249.72     77.02 o
 -46  34   1      271.78      255.41     66.12 o
 -43  34   1      162.19      156.80     54.20 o
 -40  34   1      102.20       47.43     45.63 o
 -37  34   1      492.19      398.48     49.63 o
 -34  34   1      108.80       23.51     46.87 o
 -31  34   1      186.60       81.77     41.70 o
 -28  34   1      614.09      426.22     40.29 o
 -25  34   1     5353.91     5509.28     89.93 o
 -22  34   1       66.86       21.98     30.70 o
 -19  34   1     1640.03     1905.98     42.72 o
 -16  34   1      112.95      171.31     26.28 o
 -13  34   1     4769.07     5266.91     84.54 o
 -10  34   1     1770.30     1953.57     59.17 o
  -7  34   1      389.71      330.87     41.74 o
  -4  34   1     1408.82     1190.10     56.35 o
  -1  34   1      308.38      292.67     48.51 o
   2  34   1       98.22       97.57     51.19 o
   5  34   1       83.63       54.61     49.40 o
   8  34   1       56.20       32.22     53.44 o
  11  34   1       11.52        3.03     58.59 o
  14  34   1      220.04      187.39     67.63 o
 -48  35   1       11.74       22.48     62.18 o
 -45  35   1       12.09      -53.23     53.23 o
 -42  35   1      189.46      162.95     57.98 o
 -39  35   1       72.07       48.04     46.76 o
 -36  35   1      158.26      166.85     47.24 o
 -33  35   1      851.59      766.22     59.17 o
 -30  35   1     1793.27     1452.87     60.18 o
 -27  35   1     2851.10     2560.32     68.83 o
 -24  35   1      294.98      154.64     35.71 o
 -21  35   1     1740.21     1440.66     50.68 o
 -18  35   1     2576.73     2748.83     76.56 o
 -15  35   1     5781.99     5933.67     92.52 o
 -12  35   1     1152.74     1286.25     49.74 o
  -9  35   1      947.60      913.98     45.96 o
  -6  35   1     1901.64     1631.72     63.43 o
  -3  35   1     1223.88     1081.48     61.86 o
   0  35   1     5540.64     5627.80    115.55 o
   3  35   1       23.87       48.24     50.19 o
   6  35   1        9.23      -24.39     51.74 o
   9  35   1       88.03      172.80     60.28 o
  12  35   1        1.85      -67.62     67.62 o
  15  35   1        0.61      -29.23     67.33 o
 -47  36   1      159.92       -8.51     60.51 o
 -44  36   1      476.42      551.70     65.13 o
 -41  36   1       90.36       89.98     51.14 o
 -38  36   1      172.09      169.32     49.70 o
 -35  36   1       12.81       -4.44     46.84 o
 -32  36   1        2.22      -27.34     46.13 o
 -29  36   1     1391.46     1424.23     60.99 o
 -26  36   1     2973.97     2421.13     65.86 o
 -23  36   1      481.41      423.11     39.84 o
 -20  36   1      107.24       17.31     33.88 o
 -17  36   1      137.78       94.18     34.71 o
 -14  36   1      699.83      666.39     42.12 o
 -11  36   1      656.57      579.21     44.66 o
  -8  36   1      875.47     1113.34     56.90 o
  -5  36   1       18.32      -10.00     46.50 o
  -2  36   1     1624.54     1598.85     75.65 o
   1  36   1      380.00      370.05     55.43 o
   4  36   1       30.64      -13.16     50.59 o
   7  36   1        6.50       75.87     58.41 o
  10  36   1      377.65      470.69     76.56 o
  13  36   1       29.54      -14.61     64.36 o
 -49  37   1       10.13      -36.48     63.20 o
 -46  37   1      104.50       13.89     60.59 o
 -43  37   1      778.17      895.61     71.57 o
 -40  37   1       38.75       54.08     53.95 o
 -37  37   1       18.21       42.53     46.26 o
 -34  37   1       64.24        7.87     47.53 o
 -31  37   1     1849.22     1726.74     73.82 o
 -28  37   1     1315.21     1535.94     66.92 o
 -25  37   1       74.21      -11.18     40.12 o
 -22  37   1     4766.30     4377.85    103.37 o
 -19  37   1      127.87       82.81     38.79 o
 -16  37   1     1554.99     1352.92     55.63 o
 -13  37   1     1959.00     1825.01     64.79 o
 -10  37   1      473.87      358.00     49.71 o
  -7  37   1       69.31      -13.52     50.15 o
  -4  37   1      407.69      265.99     50.87 o
  -1  37   1       48.75       18.67     48.00 o
   2  37   1      633.18      667.68     63.05 o
   5  37   1        5.39      -38.86     56.63 o
   8  37   1      330.41      275.19     68.32 o
  11  37   1        3.76      -63.20     63.20 o
 -48  38   1      109.39      103.44     66.31 o
 -45  38   1      625.60      761.42     75.61 o
 -42  38   1      354.16      375.31     62.20 o
 -39  38   1      198.54      279.71     56.32 o
 -36  38   1       99.43       36.57     51.56 o
 -33  38   1        6.68      -46.32     46.32 o
 -30  38   1       59.83      -10.95     47.58 o
 -27  38   1      841.79      543.31     56.11 o
 -24  38   1       68.85      -34.87     43.60 o
 -21  38   1     5523.75     5538.78    106.50 o
 -18  38   1        0.87      -39.68     39.68 o
 -15  38   1      484.93      520.74     50.94 o
 -12  38   1       34.93      -33.08     46.16 o
  -9  38   1     2108.02     1940.00     76.68 o
  -6  38   1       16.51      -46.19     46.19 o
  -3  38   1       89.49      153.56     49.03 o
   0  38   1      229.40      366.30     58.59 o
   3  38   1        3.44       59.64     56.62 o
   6  38   1     2232.24     2463.65    102.44 o
   9  38   1       76.99       49.43     67.05 o
 -47  39   1      774.20      975.42     80.22 o
 -44  39   1      104.80      190.02     65.14 o
 -41  39   1      392.98      342.12     61.96 o
 -38  39   1       14.17      -48.50     48.50 o
 -35  39   1      158.27      199.04     54.46 o
 -32  39   1       13.52      -45.62     50.80 o
 -29  39   1     1193.64     1277.78     68.25 o
 -26  39   1      756.28      733.86     60.93 o
 -23  39   1        0.10       26.15     46.96 o
 -20  39   1      261.60      262.74     51.89 o
 -17  39   1      107.04       72.67     48.01 o
 -14  39   1       54.16       13.21     47.87 o
 -11  39   1        2.79      -48.22     48.22 o
  -8  39   1      376.72      263.46     53.80 o
  -5  39   1        1.23        1.57     47.47 o
  -2  39   1      683.64      727.05     60.93 o
   1  39   1       58.01       87.73     59.07 o
   4  39   1      380.15      267.79     68.71 o
   7  39   1       62.94        4.74     65.45 o
 -46  40   1       29.29       73.19     68.01 o
 -43  40   1      243.68      196.71     66.53 o
 -40  40   1      125.83      169.48     58.24 o
 -37  40   1       27.57       -7.21     55.37 o
 -34  40   1      360.74      215.10     54.70 o
 -31  40   1      324.89      491.26     58.29 o
 -28  40   1      656.35      638.67     58.75 o
 -25  40   1      410.27      413.18     56.26 o
 -22  40   1     1567.44     1564.82     71.27 o
 -19  40   1       40.37       11.74     47.70 o
 -16  40   1     2151.56     2453.93     84.15 o
 -13  40   1     2021.27     2033.78     79.27 o
 -10  40   1       22.27      -34.68     49.76 o
  -7  40   1      141.74      193.99     54.29 o
  -4  40   1     1623.83     1633.69     73.23 o
  -1  40   1        1.68       25.07     58.03 o
   2  40   1       12.35      -58.99     58.99 o
   5  40   1       73.75       50.32     64.67 o
   8  40   1       97.59       54.34     70.27 o
 -45  41   1       26.53       45.60     65.07 o
 -42  41   1       16.51      103.76     62.82 o
 -39  41   1       45.84      -52.29     52.29 o
 -36  41   1       48.43       73.42     58.09 o
 -33  41   1      115.35       82.16     51.47 o
 -30  41   1     1826.61     1805.21     78.60 o
 -27  41   1        5.25      -17.96     48.47 o
 -24  41   1        5.18      -30.71     46.98 o
 -21  41   1      447.22      365.76     54.20 o
 -18  41   1     1552.43     1547.14     71.54 o
 -15  41   1     1789.03     1848.18     77.75 o
 -12  41   1     1103.62     1051.05     67.76 o
  -9  41   1      609.04      517.99     59.02 o
  -6  41   1      327.33      236.74     55.82 o
  -3  41   1       32.17       62.03     61.40 o
   0  41   1        1.02      -59.74     59.74 o
   3  41   1        0.90      -60.53     60.53 o
   6  41   1        6.32      -64.95     64.95 o
 -44  42   1     1461.52     1767.82     96.33 o
 -41  42   1      289.86      358.76     67.97 o
 -38  42   1      159.50      219.20     63.93 o
 -35  42   1       31.30       -9.35     56.45 o
 -32  42   1       12.07       22.91     55.68 o
 -29  42   1      672.19      754.03     63.29 o
 -26  42   1       24.52       19.79     50.79 o
 -23  42   1      104.08      123.91     51.05 o
 -20  42   1       15.60      -47.51     47.51 o
 -17  42   1      115.68       77.55     50.60 o
 -14  42   1      498.80      678.43     60.53 o
 -11  42   1       30.36       87.27     52.86 o
  -8  42   1      822.98      942.97     70.92 o
  -5  42   1      595.46      821.75     67.61 o
  -2  42   1      114.36       65.43     67.26 o
   1  42   1       27.15       82.20     63.81 o
   4  42   1        4.02      -64.43     64.43 o
 -46  43   1      321.21      383.48     86.04 o
 -43  43   1      629.12      847.96     90.37 o
 -40  43   1        5.20      -35.52     61.21 o
 -37  43   1       24.61      -17.94     60.66 o
 -34  43   1     1474.16     1475.26     80.93 o
 -31  43   1       67.03       39.82     55.00 o
 -28  43   1       44.92       75.95     51.28 o
 -25  43   1      219.02      198.55     54.62 o
 -22  43   1       34.23      -47.37     47.37 o
 -19  43   1      435.47      500.17     60.17 o
 -16  43   1      806.17      717.02     63.56 o
 -13  43   1      112.22       30.74     54.97 o
 -10  43   1        2.67      -15.85     57.19 o
  -7  43   1      263.24      316.28     62.30 o
  -4  43   1      226.46      258.71     63.72 o
  -1  43   1        1.55      100.26     57.23 o
   2  43   1      179.24      206.04     72.11 o
 -45  44   1       95.20       19.04     67.72 o
 -42  44   1      291.87      198.10     68.63 o
 -39  44   1        0.99      -67.12     67.12 o
 -36  44   1     1885.66     1830.60     91.08 o
 -33  44   1      458.49      343.08     64.69 o
 -30  44   1      335.09      251.87     61.91 o
 -27  44   1       22.94      -34.40     55.30 o
 -24  44   1      331.08      351.19     61.21 o
 -21  44   1      149.96       79.78     56.89 o
 -18  44   1      219.96      232.19     57.71 o
 -15  44   1       40.87      -20.54     56.38 o
 -12  44   1       85.42       37.69     61.40 o
  -9  44   1       30.39       17.40     59.80 o
  -6  44   1     1504.82     1909.67     87.95 o
  -3  44   1      512.78      663.30     75.10 o
   0  44   1      567.67      982.19     91.45 o
 -44  45   1      513.53      392.61     75.94 o
 -41  45   1        0.00      -56.01     63.49 o
 -38  45   1     1070.54     1156.35     91.78 o
 -35  45   1      354.26      316.84     65.94 o
 -32  45   1      160.03      104.30     61.61 o
 -29  45   1      751.85      852.15     73.92 o
 -26  45   1       92.94       54.63     56.81 o
 -23  45   1     1168.33     1207.58     78.04 o
 -20  45   1      839.24      980.98     75.34 o
 -17  45   1      231.05      303.22     63.74 o
 -14  45   1       72.30      130.50     60.36 o
 -11  45   1     2038.40     2201.66     97.53 o
  -8  45   1      188.09      235.03     62.75 o
  -5  45   1      404.22      478.44     69.30 o
  -2  45   1       33.80       54.32     75.88 o
 -43  46   1      144.11       74.10     80.98 o
 -40  46   1     1034.09     1129.48     93.16 o
 -37  46   1      143.91        8.95     69.78 o
 -34  46   1      496.56      613.02     76.79 o
 -31  46   1      175.00      296.53     65.73 o
 -28  46   1       71.83       85.29     62.15 o
 -25  46   1      283.75      296.55     65.33 o
 -22  46   1       43.48       -1.30     57.35 o
 -19  46   1      209.94      272.21     64.65 o
 -16  46   1       33.63       37.93     63.60 o
 -13  46   1      564.65      462.95     71.22 o
 -10  46   1       95.66       96.62     65.07 o
  -7  46   1      203.89      325.43     71.35 o
  -4  46   1      528.71      678.67     86.02 o
 -39  47   1      347.58      291.18     79.56 o
 -36  47   1      212.32      198.50     72.80 o
 -33  47   1       33.23      -51.80     67.24 o
 -30  47   1       39.19      -10.16     59.78 o
 -27  47   1        0.70      -57.62     57.62 o
 -24  47   1       39.17       23.52     59.95 o
 -21  47   1      409.32      671.11     74.81 o
 -18  47   1      694.94      656.75     80.07 o
 -15  47   1      269.65      270.38     68.57 o
 -12  47   1       38.51      -60.46     60.46 o
  -9  47   1        0.37      -11.91     66.04 o
  -6  47   1      165.07      300.81     75.77 o
 -38  48   1      351.22      475.07     84.84 o
 -35  48   1       57.22      -67.45     67.45 o
 -32  48   1      246.56      130.09     72.51 o
 -29  48   1       94.84       19.87     70.63 o
 -26  48   1        3.76      -28.93     60.66 o
 -23  48   1      268.73      199.37     66.82 o
 -20  48   1      513.37      691.95     75.70 o
 -17  48   1       86.17      133.56     65.12 o
 -14  48   1      181.52      190.26     76.36 o
 -11  48   1        3.81      -42.22     71.16 o
  -8  48   1      292.58      517.17     85.20 o
 -37  49   1       33.92      -81.06     95.04 o
 -34  49   1       70.76      -22.36     78.63 o
 -31  49   1      119.29      162.79     73.88 o
 -28  49   1       41.88      127.72     71.76 o
 -25  49   1       43.19       29.36     71.34 o
 -22  49   1     2070.09     2678.60    115.64 o
 -19  49   1        1.35      -10.05     71.65 o
 -16  49   1      755.24      894.04     88.25 o
 -13  49   1       42.10      -74.44     74.44 o
 -33  50   1        8.19        0.04     74.47 o
 -30  50   1       71.83       23.40     74.81 o
 -27  50   1      358.26      285.26     78.89 o
 -24  50   1       13.11       99.63     74.12 o
 -21  50   1       46.82       34.64     80.42 o
 -18  50   1      297.87      250.03     80.15 o
 -15  50   1      146.37       -1.26     75.59 o
 -29  51   1        0.46       20.86     75.11 o
 -26  51   1       22.20       32.78     75.72 o
 -23  51   1      390.28      571.09     88.27 o
 -20  51   1       88.97      100.06     79.46 o
   0   1   2     8619.06     9067.20    111.12 o
  -2   2   2    29540.68    30340.34    250.06 o
   1   2   2    68987.20    69340.41    465.71 o
  -4   3   2      309.08      269.92      6.31 o
  -1   3   2   211510.19   213626.84   1303.08 o
   2   3   2    10189.52     9822.50     52.47 o
  -6   4   2   152137.98   150954.44    706.04 o
  -3   4   2     7413.26     7125.36     46.37 o
   0   4   2    58714.23    58187.36    299.58 o
   3   4   2    44891.76    46376.43    213.94 o
  -8   5   2   103192.38   102133.43    465.20 o
  -5   5   2    42678.57    38524.59    198.93 o
  -2   5   2   162915.84   158250.95    803.87 o
   1   5   2   164874.66   164719.69    721.87 o
   4   5   2      321.72      269.00      7.37 o
 -10   6   2      144.15      211.85      7.65 o
  -7   6   2     5080.73     5909.32     32.87 o
  -4   6   2     3226.83     3655.95     22.80 o
  -1   6   2    11851.90    10957.64     54.32 o
   2   6   2    20176.69    18746.96     88.24 o
   5   6   2    14574.34    14662.42     79.68 o
 -12   7   2     3204.10     3206.88     27.30 o
  -9   7   2   197606.48   189254.64    892.77 o
  -6   7   2      674.29      685.94      9.71 o
  -3   7   2    27307.60    28176.43    133.58 o
   0   7   2        6.80       -6.48      6.48 o
   3   7   2     7005.91     6135.18     38.26 o
   6   7   2    28452.58    31108.12    171.21 o
 -14   8   2     1923.63     1728.45     21.59 o
 -11   8   2    41762.41    40793.87    219.56 o
  -8   8   2    49597.72    51707.39    249.32 o
  -5   8   2    37385.29    36007.72    174.49 o
  -2   8   2   151092.20   149526.73    676.81 o
   1   8   2    66709.24    63378.54    308.82 o
   4   8   2     3667.15     3541.55     29.44 o
   7   8   2    46326.63    48507.04    272.25 o
 -16   9   2    11136.92    11810.09     76.31 o
 -13   9   2     5766.00     5075.22     39.32 o
 -10   9   2    19490.03    19152.89    101.34 o
  -7   9   2     1493.50     2098.28     19.15 o
  -4   9   2     1078.92     1041.12     13.38 o
  -1   9   2    26836.42    25890.71    132.97 o
   2   9   2     8083.95     9349.58     58.63 o
   5   9   2    45383.40    46196.07    254.66 o
   8   9   2    45173.65    49990.50    282.27 o
 -18  10   2     1100.85     1220.25     19.80 o
 -15  10   2     4094.45     3602.78     34.09 o
 -12  10   2    19542.57    20681.65    115.49 o
  -9  10   2    39261.31    37321.28    198.06 o
  -6  10   2     8507.82     8061.69     49.61 o
  -3  10   2       17.99        1.04      6.40 o
   0  10   2    37489.30    36877.11    196.50 o
   3  10   2       97.22      179.89     10.62 o
   6  10   2       90.53       91.39     10.38 o
   9  10   2     2939.04     3530.10     36.95 o
 -20  11   2    12405.39    12510.23     83.63 o
 -17  11   2     5919.34     5523.16     45.31 o
 -14  11   2     4339.03     4547.16     37.15 o
 -11  11   2    10498.60     9560.81     61.64 o
  -8  11   2    21499.44    21194.04    125.70 o
  -5  11   2     2538.08     2439.99     22.76 o
  -2  11   2    25496.84    27991.44    159.89 o
   1  11   2    11580.94    12469.29     77.66 o
   4  11   2    54447.93    55581.65    310.57 o
   7  11   2     4196.84     4322.92     40.37 o
  10  11   2      227.62      331.94     16.18 o
 -22  12   2      422.99      387.93     17.47 o
 -19  12   2     1206.57     1437.26     26.80 o
 -16  12   2      567.30      611.48     15.54 o
 -13  12   2     8739.78     9519.93     63.91 o
 -10  12   2    22613.88    22810.83    138.56 o
  -7  12   2      217.24      143.62      9.54 o
  -4  12   2    35763.31    34197.68    193.02 o
  -1  12   2    14543.34    14736.40     87.75 o
   2  12   2    39613.96    41609.92    235.71 o
   5  12   2    14727.98    16393.88    102.19 o
   8  12   2       17.47        8.71     12.46 o
  11  12   2     3156.56     2975.06     50.42 o
 -24  13   2     1880.00     1941.43     33.34 o
 -21  13   2      892.04      713.70     17.65 o
 -18  13   2     2008.12     1625.38     23.86 o
 -15  13   2       54.96        1.51      8.51 o
 -12  13   2     6783.06     6431.79     49.62 o
  -9  13   2      498.34      618.17     14.17 o
  -6  13   2    18605.72    17250.75    103.91 o
  -3  13   2     1247.28     1255.25     19.30 o
   0  13   2    38392.25    40948.46    227.86 o
   3  13   2    10109.17    10180.84     70.30 o
   6  13   2     9853.98    10131.27     71.12 o
   9  13   2      503.60      428.73     19.26 o
  12  13   2     1330.77     1285.94     28.53 o
 -26  14   2     9187.69     9387.77     78.61 o
 -23  14   2      438.38      200.31     15.78 o
 -20  14   2      362.84      430.06     15.16 o
 -17  14   2      104.42      143.88     11.70 o
 -14  14   2       29.39        7.56      8.85 o
 -11  14   2     1730.19     1643.12     23.41 o
  -8  14   2      500.22      420.69     13.01 o
  -5  14   2     4068.28     4650.38     37.93 o
  -2  14   2     5926.91     5112.05     42.16 o
   1  14   2      109.90       92.98     10.11 o
   4  14   2    14539.12    16782.75    105.55 o
   7  14   2    20771.41    21180.78    147.93 o
  10  14   2     3056.03     3655.21     45.92 o
  13  14   2      279.91      344.25     20.41 o
 -28  15   2     1174.47     1239.79     30.05 o
 -25  15   2    10620.05    11052.00     85.28 o
 -22  15   2     6597.14     7298.87     61.85 o
 -19  15   2     4919.22     5688.66     47.77 o
 -16  15   2       31.09        1.37     10.09 o
 -13  15   2     7849.78     8884.64     66.44 o
 -10  15   2      114.78      252.19     12.52 o
  -7  15   2     8789.85     9720.46     66.80 o
  -4  15   2       24.21       59.17      9.80 o
  -1  15   2    13001.41    12414.63     79.03 o
   2  15   2     5399.99     5745.59     47.18 o
   5  15   2     2904.31     3405.45     43.46 o
   8  15   2        7.10        8.51     14.43 o
  11  15   2     7475.17     7429.05     70.21 o
  14  15   2     3371.20     3231.01     45.28 o
 -30  16   2      105.97       45.01     15.88 o
 -27  16   2      681.14      583.58     23.11 o
 -24  16   2     7711.68     8331.73     69.30 o
 -21  16   2        1.34      -12.37     12.37 o
 -18  16   2     2079.86     2150.08     28.56 o
 -15  16   2    24203.15    26029.64    155.11 o
 -12  16   2     8754.88     8700.20     64.39 o
  -9  16   2      827.96      773.78     17.34 o
  -6  16   2     1768.36     1563.85     23.56 o
  -3  16   2    17053.18    18696.46    117.78 o
   0  16   2    18235.88    18559.62    114.14 o
   3  16   2     1626.30     1519.17     28.61 o
   6  16   2    36128.36    36932.49    235.38 o
   9  16   2      270.38      256.19     18.25 o
  12  16   2      630.90      664.83     24.55 o
  15  16   2     7136.88     6898.91     82.89 o
 -32  17   2     5813.75     5429.55     76.72 o
 -29  17   2     1890.37     1578.71     32.76 o
 -26  17   2    11860.92    11135.92     88.85 o
 -23  17   2    10483.10    10888.95     80.25 o
 -20  17   2     9359.42    10900.88     79.70 o
 -17  17   2      137.70       88.26     13.23 o
 -14  17   2     8230.74     9612.43     68.43 o
 -11  17   2     4128.88     4389.02     42.20 o
  -8  17   2     9550.63    11729.51     79.85 o
  -5  17   2     4565.46     5421.49     45.41 o
  -2  17   2      178.48      127.70     11.61 o
   1  17   2     3836.19     3858.96     40.52 o
   4  17   2     1195.55     1232.12     24.14 o
   7  17   2       77.15       33.89     13.33 o
  10  17   2       15.63      -13.42     13.42 o
  13  17   2     2640.92     2764.21     48.76 o
  16  17   2     5145.05     4944.37     79.58 o
 -34  18   2       32.17       14.66     25.39 o
 -31  18   2       31.21      -17.32     17.32 o
 -28  18   2     2237.94     2574.20     42.07 o
 -25  18   2      183.19      224.43     15.71 o
 -22  18   2      725.08      636.73     22.04 o
 -19  18   2      615.97      736.31     19.11 o
 -16  18   2    43305.00    48201.33    280.11 o
 -13  18   2     7012.86     6518.69     53.35 o
 -10  18   2    27818.58    29770.09    178.52 o
  -7  18   2      470.57      518.69     16.47 o
  -4  18   2     4347.08     4961.77     44.21 o
  -1  18   2     8881.25     8734.05     65.77 o
   2  18   2     8185.69    10358.41     77.89 o
   5  18   2     3902.49     3991.22     44.42 o
   8  18   2     1941.82     1911.41     34.09 o
  11  18   2     6200.76     6209.48     65.50 o
  14  18   2     1569.85     1390.55     45.63 o
  17  18   2        0.98      -30.18     31.91 o
 -36  19   2      140.88      110.17     35.26 o
 -33  19   2      708.81      433.96     33.47 o
 -30  19   2    17821.99    17836.46    154.94 o
 -27  19   2    11062.47    11248.11     91.07 o
 -24  19   2      516.54      377.34     18.78 o
 -21  19   2      980.87      943.51     21.92 o
 -18  19   2        6.76      -12.58     12.58 o
 -15  19   2    20742.66    21441.48    133.32 o
 -12  19   2    10473.24    11141.87     80.53 o
  -9  19   2      326.31      533.59     16.25 o
  -6  19   2    13645.69    14352.57     94.88 o
  -3  19   2     1430.22     1222.92     22.05 o
   0  19   2    18472.80    19292.27    123.71 o
   3  19   2     2262.12     2397.35     36.00 o
   6  19   2       77.17       20.03     12.83 o
   9  19   2     3892.24     3595.68     47.79 o
  12  19   2     1466.11     1390.20     38.27 o
  15  19   2     2856.08     2316.38     56.27 o
  18  19   2      124.18       77.11     35.88 o
 -38  20   2       22.33      -35.89     35.89 o
 -35  20   2       11.55      -32.01     32.01 o
 -32  20   2     8109.28     8784.58    100.56 o
 -29  20   2      181.87      102.41     16.44 o
 -26  20   2     1766.95     1982.03     33.08 o
 -23  20   2     6095.31     5798.88     55.34 o
 -20  20   2      614.32      449.22     18.46 o
 -17  20   2    25033.70    24959.55    153.43 o
 -14  20   2    13039.21    14438.62     98.35 o
 -11  20   2    11395.19    11540.30     80.32 o
  -8  20   2     4782.05     4579.05     44.18 o
  -5  20   2    10344.96     9805.90     71.97 o
  -2  20   2      816.30      530.64     18.04 o
   1  20   2     1297.56     1396.84     27.43 o
   4  20   2      251.21      167.92     16.37 o
   7  20   2      287.44      254.68     19.84 o
  10  20   2     4094.93     4012.71     58.11 o
  13  20   2      515.71      464.83     33.39 o
  16  20   2      577.91      670.50     41.73 o
  19  20   2       18.33      -39.24     39.24 o
 -40  21   2       67.33       52.09     44.72 o
 -37  21   2     1563.81     1544.62     53.52 o
 -34  21   2      164.90       92.02     30.67 o
 -31  21   2     4170.12     4247.50     62.78 o
 -28  21   2    11190.27    11605.81     94.91 o
 -25  21   2      629.18      581.08     22.25 o
 -22  21   2     7692.23     7701.44     64.48 o
 -19  21   2     8467.18    10194.46     79.65 o
 -16  21   2     5651.31     5480.81     50.19 o
 -13  21   2     6579.37     7076.38     58.71 o
 -10  21   2     1213.02     1015.17     23.22 o
  -7  21   2      740.34      788.83     20.27 o
  -4  21   2     1968.02     2076.55     31.30 o
  -1  21   2    23446.81    26503.67    164.00 o
   2  21   2     6523.53     6283.21     59.07 o
   5  21   2        1.12      -12.77     12.77 o
   8  21   2     1555.12     1369.86     32.46 o
  11  21   2    11812.53    11255.17    119.84 o
  14  21   2     2754.05     2585.29     61.66 o
  17  21   2      524.07      503.73     42.20 o
  20  21   2      372.77      324.31     51.25 o
 -42  22   2     1511.28     1532.34     76.80 o
 -39  22   2       24.39      -39.92     39.92 o
 -36  22   2      103.70       97.58     37.05 o
 -33  22   2    10846.26    10742.85    119.97 o
 -30  22   2     3925.10     4148.28     61.88 o
 -27  22   2      893.69      765.30     27.01 o
 -24  22   2      407.13      248.34     17.69 o
 -21  22   2     1044.04     1086.28     25.68 o
 -18  22   2     1006.55     1135.74     24.15 o
 -15  22   2     6405.89     6979.00     59.71 o
 -12  22   2     2023.32     2166.03     31.58 o
  -9  22   2     3021.20     3293.81     39.22 o
  -6  22   2     4056.95     4599.15     51.47 o
  -3  22   2    11777.36    11949.90     86.99 o
   0  22   2     5302.92     5491.02     53.54 o
   3  22   2      134.24       29.68     12.92 o
   6  22   2     3144.26     3452.50     48.07 o
   9  22   2     1558.52     1394.06     41.46 o
  12  22   2     4810.90     4472.22     76.54 o
  15  22   2     2791.62     2911.97     68.27 o
  18  22   2      852.17      908.56     56.91 o
  21  22   2      308.69      271.23     53.00 o
 -44  23   2     1063.45     1226.78     76.50 o
 -41  23   2        3.70      -48.31     48.85 o
 -38  23   2      871.18      877.26     51.30 o
 -35  23   2       16.42       57.99     32.50 o
 -32  23   2     8070.04     8079.44    100.68 o
 -29  23   2      989.39      870.39     29.76 o
 -26  23   2     1003.49      782.61     24.56 o
 -23  23   2     1143.71     1075.25     26.27 o
 -20  23   2        1.92      -13.84     13.84 o
 -17  23   2     1238.50      904.55     22.25 o
 -14  23   2     1247.50     1354.01     25.27 o
 -11  23   2     6350.37     7248.15     60.75 o
  -8  23   2     5580.66     5494.97     52.44 o
  -5  23   2      323.19      275.67     17.30 o
  -2  23   2     6631.63     7038.23     63.52 o
   1  23   2     1673.12     1909.41     33.59 o
   4  23   2     6017.87     6660.84     64.99 o
   7  23   2      715.74      751.15     31.32 o
  10  23   2     2588.22     2739.61     61.46 o
  13  23   2     1267.30     1449.01     51.03 o
  16  23   2      791.77      751.56     48.70 o
  19  23   2      400.18      369.32     53.06 o
  22  23   2       16.28       18.53     52.87 o
 -46  24   2      875.43      914.38     68.25 o
 -43  24   2      196.66      230.15     56.71 o
 -40  24   2       27.27      -45.07     45.07 o
 -37  24   2      730.48      704.39     44.58 o
 -34  24   2       48.05      182.41     34.58 o
 -31  24   2     1385.72     1068.62     42.47 o
 -28  24   2     2722.44     2535.49     43.58 o
 -25  24   2      261.16       97.57     16.44 o
 -22  24   2      531.58      592.55     21.83 o
 -19  24   2      625.01      548.30     19.75 o
 -16  24   2       69.16       85.68     15.02 o
 -13  24   2     5335.82     5829.01     52.01 o
 -10  24   2     4964.30     5776.36     55.83 o
  -7  24   2      130.67      142.22     16.17 o
  -4  24   2       78.82      -15.47     15.47 o
  -1  24   2     2222.54     2431.30     37.79 o
   2  24   2     5444.43     5461.04     58.07 o
   5  24   2       80.57      105.34     17.80 o
   8  24   2      211.06        9.08     24.10 o
  11  24   2        0.98      -18.57     31.72 o
  14  24   2      878.77      691.13     47.03 o
  17  24   2      601.55      493.06     55.26 o
  20  24   2       20.49      -21.77     49.70 o
  23  24   2     1051.21     1468.42     93.21 o
 -48  25   2      124.21      202.42     66.17 o
 -45  25   2      190.90      231.50     62.88 o
 -42  25   2      378.86      307.89     58.39 o
 -39  25   2     1734.78     1601.21     66.76 o
 -36  25   2     1410.46     1475.36     51.26 o
 -33  25   2     7492.51     7613.17     95.15 o
 -30  25   2     2415.98     2088.85     45.47 o
 -27  25   2     2719.36     2612.55     41.06 o
 -24  25   2     4512.93     4387.05     50.08 o
 -21  25   2      150.43      122.07     16.71 o
 -18  25   2     1863.62     1629.64     35.99 o
 -15  25   2     1262.21     1339.34     27.77 o
 -12  25   2      691.77      634.54     20.78 o
  -9  25   2     2292.38     2618.49     38.44 o
  -6  25   2     1366.83     1334.77     28.45 o
  -3  25   2     7602.38     8715.36     74.88 o
   0  25   2      463.12      403.37     22.56 o
   3  25   2       29.79      -18.47     18.47 o
   6  25   2      748.68      641.87     34.19 o
   9  25   2      397.36      383.27     36.63 o
  12  25   2     1093.08      782.50     46.13 o
  15  25   2      535.26      464.28     50.46 o
  18  25   2      941.13      831.78     61.98 o
  21  25   2        0.00       20.56     69.40 o
  24  25   2      325.38      496.02     72.84 o
 -50  26   2      980.51     1390.18     90.09 o
 -47  26   2       14.72      -46.59     73.15 o
 -44  26   2      520.39      485.88     64.20 o
 -41  26   2      648.62      689.59     63.67 o
 -38  26   2      211.18      116.90     41.06 o
 -35  26   2      266.02      407.90     38.82 o
 -32  26   2       17.15      -25.47     25.47 o
 -29  26   2      481.85      447.77     28.34 o
 -26  26   2      496.27      355.29     22.69 o
 -23  26   2     3009.07     3028.37     43.99 o
 -20  26   2     2237.31     2401.94     38.08 o
 -17  26   2      869.56      830.12     22.77 o
 -14  26   2       92.57      146.03     16.90 o
 -11  26   2    12207.88    12792.08     95.21 o
  -8  26   2     2455.07     2197.30     39.17 o
  -5  26   2    24677.57    24687.72    165.80 o
  -2  26   2     3730.41     3972.92     49.06 o
   1  26   2     3704.68     3774.48     55.06 o
   4  26   2      344.08       76.90     33.60 o
   7  26   2      243.61      290.77     34.17 o
  10  26   2     4520.25     4300.93     96.03 o
  13  26   2      738.54      708.65     51.90 o
  16  26   2       19.06      -45.27     45.27 o
  19  26   2     1416.57     1578.50     83.47 o
  22  26   2       38.34       44.96     62.60 o
  25  26   2       95.17      147.91     79.96 o
 -49  27   2      932.40     1132.23     82.96 o
 -46  27   2      307.81      311.95     65.20 o
 -43  27   2       37.10       28.33     54.63 o
 -40  27   2      801.50      812.16     60.87 o
 -37  27   2     5036.83     4912.30     93.74 o
 -34  27   2       74.63       87.43     34.82 o
 -31  27   2      106.16      -25.36     25.36 o
 -28  27   2     1214.49     1138.83     34.73 o
 -25  27   2      118.22       98.17     17.66 o
 -22  27   2      712.76      824.26     26.15 o
 -19  27   2     1654.61     1805.70     33.51 o
 -16  27   2     4573.03     4654.77     51.35 o
 -13  27   2     4634.64     4534.16     50.20 o
 -10  27   2      357.40      337.49     20.06 o
  -7  27   2     3620.30     3125.67     44.52 o
  -4  27   2      100.80       -8.47     17.54 o
  -1  27   2      462.62      173.99     19.89 o
   2  27   2     6290.75     5611.01     72.94 o
   5  27   2     2617.04     2349.77     60.89 o
   8  27   2       78.49      117.25     34.92 o
  11  27   2     2669.73     2640.26     72.13 o
  14  27   2      317.65      152.96     48.33 o
  17  27   2       18.24      -43.98     55.00 o
  20  27   2     1560.76     1555.21     86.40 o
  23  27   2      380.82      650.94     78.03 o
 -51  28   2      847.06      976.20    104.15 o
 -48  28   2      188.91      104.32     64.49 o
 -45  28   2      282.77      273.21     64.92 o
 -42  28   2        4.64      -49.22     49.22 o
 -39  28   2      360.39      285.22     46.71 o
 -36  28   2     8643.58     9129.73    122.27 o
 -33  28   2       53.95       20.72     31.89 o
 -30  28   2    11896.87    11177.91    110.10 o
 -27  28   2     7641.24     7273.51     79.53 o
 -24  28   2       62.26        4.49     18.04 o
 -21  28   2     1685.21     1514.74     31.24 o
 -18  28   2      222.85      272.73     18.96 o
 -15  28   2       25.54        0.57     16.47 o
 -12  28   2      153.22       45.57     16.99 o
  -9  28   2     5886.29     6415.35     63.85 o
  -6  28   2     7440.91     7290.35     73.31 o
  -3  28   2     1377.90     1295.55     35.83 o
   0  28   2        0.68      -25.16     25.16 o
   3  28   2      205.46       20.15     27.77 o
   6  28   2      372.20      455.76     37.86 o
   9  28   2     9931.91     9085.53    125.18 o
  12  28   2        0.05      -42.65     42.65 o
  15  28   2       93.93      196.17     57.12 o
  18  28   2       15.46       26.49     58.56 o
  21  28   2      966.91     1243.20     84.45 o
 -50  29   2     1266.88     1392.43    105.32 o
 -47  29   2       21.23      -19.77     61.55 o
 -44  29   2      665.31      684.60     79.22 o
 -41  29   2        0.73      -15.10     54.89 o
 -38  29   2        6.57       21.59     41.19 o
 -35  29   2     6550.98     6395.31     94.12 o
 -32  29   2      228.04       99.61     33.66 o
 -29  29   2     4214.15     4112.47     66.47 o
 -26  29   2      694.16      398.70     27.93 o
 -23  29   2       38.53      -18.34     18.34 o
 -20  29   2      157.06      107.45     18.16 o
 -17  29   2      496.44      484.59     23.00 o
 -14  29   2      156.24      128.40     18.43 o
 -11  29   2     2132.08     2214.13     42.34 o
  -8  29   2    38564.86    38739.60    285.68 o
  -5  29   2      494.30      460.02     30.99 o
  -2  29   2     3919.24     3300.23     62.91 o
   1  29   2       66.56      -24.37     24.37 o
   4  29   2       38.57       -0.42     30.47 o
   7  29   2       50.42       -0.22     36.39 o
  10  29   2        3.42      -45.80     47.61 o
  13  29   2      707.17      575.23     63.34 o
  16  29   2      796.29      770.19     70.12 o
  19  29   2       45.37      149.34     62.95 o
 -49  30   2       82.88       42.69     66.54 o
 -46  30   2        4.13      -55.10     55.10 o
 -43  30   2      418.19      397.07     63.04 o
 -40  30   2      158.25      138.84     53.80 o
 -37  30   2        5.27       -3.52     36.98 o
 -34  30   2      894.92      578.94     41.32 o
 -31  30   2     5263.81     5253.21     79.64 o
 -28  30   2      316.43      172.72     29.96 o
 -25  30   2      129.22      100.57     22.00 o
 -22  30   2       12.35       -6.44     17.87 o
 -19  30   2      370.27      520.75     24.83 o
 -16  30   2       34.38       69.53     18.57 o
 -13  30   2      336.35      416.84     23.13 o
 -10  30   2     7039.46     7151.59     86.35 o
  -7  30   2     4388.57     4455.30     66.22 o
  -4  30   2     7735.20     7408.77     96.88 o
  -1  30   2      270.39      -27.96     27.96 o
   2  30   2       72.44      109.41     31.35 o
   5  30   2      587.38      673.22     43.93 o
   8  30   2       68.21       34.79     45.99 o
  11  30   2      797.68      934.40     67.13 o
  14  30   2      200.00       77.36     58.94 o
  17  30   2        9.25       25.94     60.89 o
  20  30   2       14.10        5.96     65.19 o
 -48  31   2      390.75      287.38     68.85 o
 -45  31   2      147.01      118.18     63.43 o
 -42  31   2      119.64       69.32     55.96 o
 -39  31   2       43.80       19.59     43.93 o
 -36  31   2      133.73       19.20     36.67 o
 -33  31   2       43.64      -30.81     30.81 o
 -30  31   2      117.45       86.11     29.42 o
 -27  31   2     1788.18     1510.30     38.19 o
 -24  31   2     1621.07     1722.96     42.87 o
 -21  31   2      191.56      134.55     23.31 o
 -18  31   2     3066.34     2879.30     49.60 o
 -15  31   2       53.94       50.33     21.12 o
 -12  31   2      996.68      987.85     32.39 o
  -9  31   2     2334.48     2281.18     51.52 o
  -6  31   2     6391.04     6247.00     89.78 o
  -3  31   2      533.93      218.60     31.40 o
   0  31   2       39.28      -34.17     34.17 o
   3  31   2       36.42        2.92     31.05 o
   6  31   2     1614.72     1577.52     71.02 o
   9  31   2      796.91      751.18     64.14 o
  12  31   2      304.19      273.50     60.67 o
  15  31   2        5.83      -56.73     56.73 o
  18  31   2      243.15      232.47     68.28 o
 -50  32   2        0.03      -64.92     64.92 o
 -47  32   2        3.92      -57.49     61.02 o
 -44  32   2      229.44      132.08     60.13 o
 -41  32   2      710.94      697.61     61.51 o
 -38  32   2       90.24       22.29     44.46 o
 -35  32   2      602.76      316.02     42.94 o
 -32  32   2        1.40      -30.18     30.18 o
 -29  32   2      444.51      262.89     32.73 o
 -26  32   2     2484.47     2217.43     46.31 o
 -23  32   2      782.94      686.05     36.52 o
 -20  32   2      954.06      967.39     35.82 o
 -17  32   2     3905.37     3726.78     59.48 o
 -14  32   2    20310.15    19761.31    164.11 o
 -11  32   2     5723.86     5445.69     75.58 o
  -8  32   2    62218.81    63171.20    481.82 o
  -5  32   2      594.31      339.15     39.00 o
  -2  32   2        1.21      -31.27     31.27 o
   1  32   2     1513.73     1466.28     51.87 o
   4  32   2      223.68      196.51     42.25 o
   7  32   2       60.03       69.01     51.41 o
  10  32   2      655.42      806.36     66.59 o
  13  32   2       22.96      -43.86     57.35 o
  16  32   2      245.92      274.01     68.18 o
 -49  33   2      168.14       48.38     66.32 o
 -46  33   2        5.01      -55.43     55.43 o
 -43  33   2      357.46      416.98     59.79 o
 -40  33   2        5.28       -7.97     47.28 o
 -37  33   2        4.67      -24.63     44.17 o
 -34  33   2       16.53      -34.17     34.17 o
 -31  33   2     3781.40     3623.21     66.27 o
 -28  33   2     5031.57     5250.23     79.58 o
 -25  33   2     7566.50     7138.23     91.75 o
 -22  33   2     5447.78     5308.62     77.56 o
 -19  33   2     1445.70     1541.59     42.64 o
 -16  33   2     2059.80     1824.48     46.39 o
 -13  33   2     1847.51     1646.08     44.33 o
 -10  33   2     1360.26     1327.70     46.46 o
  -7  33   2    22349.35    22460.63    217.54 o
  -4  33   2     1547.34     1289.40     52.93 o
  -1  33   2      476.38      470.27     40.31 o
   2  33   2      157.76      204.83     41.58 o
   5  33   2      609.64      419.63     58.89 o
   8  33   2      356.73      452.87     63.82 o
  11  33   2      378.51      432.44     64.83 o
  14  33   2       61.29       -7.13     59.54 o
  17  33   2       30.43       15.99     71.48 o
 -48  34   2      516.75      643.21     72.80 o
 -45  34   2        4.69      -27.92     57.99 o
 -42  34   2       50.81      -24.58     52.03 o
 -39  34   2       32.60      -25.27     47.32 o
 -36  34   2       15.22      -27.42     40.78 o
 -33  34   2        0.90      -34.63     34.63 o
 -30  34   2        4.33      -31.32     31.32 o
 -27  34   2      169.90       82.85     36.32 o
 -24  34   2     2349.26     2002.65     56.71 o
 -21  34   2      837.64      739.80     36.64 o
 -18  34   2     1783.35     1601.11     44.01 o
 -15  34   2     1003.36     1419.27     42.30 o
 -12  34   2     1130.93     1292.68     44.22 o
  -9  34   2      658.75      674.23     52.90 o
  -6  34   2       54.86      -36.21     36.21 o
  -3  34   2      301.18      152.30     40.39 o
   0  34   2      641.56      761.70     52.94 o
   3  34   2      497.09      579.90     61.29 o
   6  34   2        5.11      -35.86     51.65 o
   9  34   2       17.69        1.28     57.06 o
  12  34   2       82.30       31.88     61.13 o
  15  34   2        5.88      -63.00     63.00 o
 -47  35   2        1.76        9.65     60.02 o
 -44  35   2       95.28       37.88     55.66 o
 -41  35   2      329.08      215.71     55.98 o
 -38  35   2        0.72      -47.83     48.60 o
 -35  35   2      238.72      127.01     45.90 o
 -32  35   2      438.43      370.14     48.05 o
 -29  35   2      736.48      833.78     53.08 o
 -26  35   2     2476.88     1905.28     60.49 o
 -23  35   2     5350.15     5205.51     87.60 o
 -20  35   2       58.38      -32.08     32.08 o
 -17  35   2     1251.05     1067.39     46.37 o
 -14  35   2     1430.77     1535.53     52.73 o
 -11  35   2      312.16      351.14     39.97 o
  -8  35   2     3651.30     3780.14     82.65 o
  -5  35   2      110.97       47.07     39.42 o
  -2  35   2       13.80      -40.14     40.14 o
   1  35   2      103.82       17.96     47.19 o
   4  35   2      144.01      158.68     55.38 o
   7  35   2      172.36       44.88     55.65 o
  10  35   2       47.54       -5.98     59.73 o
  13  35   2      110.64      -29.14     64.44 o
 -49  36   2       70.83       21.62     74.70 o
 -46  36   2       47.36       42.66     59.24 o
 -43  36   2      115.42      197.66     57.72 o
 -40  36   2      202.09      169.45     56.49 o
 -37  36   2      204.54      224.68     55.24 o
 -34  36   2       95.60       51.38     46.71 o
 -31  36   2      411.22      289.08     42.50 o
 -28  36   2     1595.90     1514.94     54.55 o
 -25  36   2        1.77      -32.75     32.75 o
 -22  36   2        1.46      -25.71     33.43 o
 -19  36   2      214.47       75.64     34.87 o
 -16  36   2     1101.97     1140.34     47.52 o
 -13  36   2     2015.35     2221.82     60.57 o
 -10  36   2      309.99      274.62     38.98 o
  -7  36   2     3077.65     3423.84     83.41 o
  -4  36   2     1323.61     1540.51     71.08 o
  -1  36   2       11.14      -13.87     48.07 o
   2  36   2        3.13       25.46     51.52 o
   5  36   2        0.00       -5.53     55.13 o
   8  36   2        3.08      -54.71     58.23 o
  11  36   2      115.39      -32.73     64.77 o
 -48  37   2       57.77       67.27     63.19 o
 -45  37   2        9.81      -27.73     56.55 o
 -42  37   2        0.27      -43.66     56.39 o
 -39  37   2      304.56      341.22     59.78 o
 -36  37   2       14.03       11.75     51.46 o
 -33  37   2      261.55      287.77     57.04 o
 -30  37   2       10.18      -18.85     43.63 o
 -27  37   2      228.65      115.70     39.87 o
 -24  37   2       42.70       32.15     34.86 o
 -21  37   2      708.11      797.13     45.09 o
 -18  37   2      742.35      693.69     44.18 o
 -15  37   2     2802.24     2751.93     67.65 o
 -12  37   2      270.64      322.00     40.10 o
  -9  37   2      378.65      376.77     45.40 o
  -6  37   2      125.64       66.34     48.25 o
  -3  37   2      312.14      323.32     57.83 o
   0  37   2       48.43       73.00     49.83 o
   3  37   2      289.78      381.22     62.32 o
   6  37   2      107.24       71.76     60.25 o
   9  37   2      393.77      378.96     70.68 o
  12  37   2      118.42      -20.10     90.43 o
 -47  38   2      124.28      105.28     64.03 o
 -44  38   2       32.81      102.06     72.43 o
 -41  38   2      678.38      965.54     73.69 o
 -38  38   2       20.66      -21.80     51.62 o
 -35  38   2      567.66      641.81     67.88 o
 -32  38   2     1777.48     1820.35     95.03 o
 -29  38   2     1167.61     1199.04     61.83 o
 -26  38   2     1956.03     1924.24     66.78 o
 -23  38   2       17.45       11.71     39.51 o
 -20  38   2      943.26      859.17     47.11 o
 -17  38   2      530.93      418.01     43.07 o
 -14  38   2       80.07       97.94     40.45 o
 -11  38   2       20.56      -40.47     40.47 o
  -8  38   2      538.95      566.59     61.17 o
  -5  38   2       14.67       -0.06     56.09 o
  -2  38   2       30.79      -15.27     53.38 o
   1  38   2       47.79      -25.73     56.28 o
   4  38   2      408.29      516.19     87.79 o
   7  38   2      803.57      813.58     77.03 o
  10  38   2      378.43      314.42     78.67 o
 -46  39   2      596.20      676.15     76.92 o
 -43  39   2      989.79     1477.84     85.17 o
 -40  39   2      155.34      147.99     59.28 o
 -37  39   2      263.25      248.12     57.69 o
 -34  39   2     1019.64     1032.57     75.20 o
 -31  39   2     2033.42     2008.99     76.86 o
 -28  39   2      547.01      528.38     57.21 o
 -25  39   2     3020.05     3017.63     81.79 o
 -22  39   2     1067.79      966.92     55.89 o
 -19  39   2      583.49      545.96     49.68 o
 -16  39   2      544.71      365.94     48.96 o
 -13  39   2     2975.10     3087.01     82.81 o
 -10  39   2      383.08      496.35     59.76 o
  -7  39   2      263.86      243.18     60.98 o
  -4  39   2      348.65      295.98     59.38 o
  -1  39   2       59.97       79.17     58.47 o
   2  39   2      143.76      208.36     62.69 o
   5  39   2      671.16      694.74     74.85 o
   8  39   2       68.03       79.27     68.96 o
 -45  40   2     1075.51     1378.97     89.62 o
 -42  40   2       57.37       -0.80     62.00 o
 -39  40   2      317.53      338.45     62.73 o
 -36  40   2       41.58        8.36     52.62 o
 -33  40   2      577.03      492.95     67.28 o
 -30  40   2     5233.67     4991.52    126.70 o
 -27  40   2      218.28      108.55     54.34 o
 -24  40   2      432.98      305.74     53.61 o
 -21  40   2      876.14      736.00     60.09 o
 -18  40   2      235.42      207.35     51.96 o
 -15  40   2       74.99       31.63     48.39 o
 -12  40   2       33.28      -25.73     50.16 o
  -9  40   2      486.64      483.64     61.56 o
  -6  40   2      330.55      258.01     63.11 o
  -3  40   2       36.09       53.10     56.96 o
   0  40   2       18.30      108.35     65.45 o
   3  40   2      382.39      531.89     71.96 o
   6  40   2        7.42      -65.66     65.66 o
 -47  41   2      378.00      652.67    242.12 o
 -44  41   2        0.06       60.87     63.94 o
 -41  41   2       35.47       71.53     62.58 o
 -38  41   2        0.23      -29.27     55.03 o
 -35  41   2      651.44      891.93     77.48 o
 -32  41   2     1655.59     1434.82     86.22 o
 -29  41   2     1808.01     1847.56     83.36 o
 -26  41   2      724.56      682.03     65.96 o
 -23  41   2     1206.82     1378.76     74.91 o
 -20  41   2      337.75      247.55     57.62 o
 -17  41   2      197.38      170.04     56.94 o
 -14  41   2      234.82      270.76     58.15 o
 -11  41   2       78.98       59.96     53.15 o
  -8  41   2      252.22      131.56     55.92 o
  -5  41   2      138.89       98.14     59.75 o
  -2  41   2        0.50       62.91     60.89 o
   1  41   2        0.45       24.30     67.47 o
   4  41   2        1.90      -64.64     64.64 o
 -46  42   2       98.41      115.03     84.72 o
 -43  42   2       25.37        7.10     64.49 o
 -40  42   2        0.09      -44.47     58.74 o
 -37  42   2      276.89      227.35     61.47 o
 -34  42   2      710.83      842.82     77.51 o
 -31  42   2      846.26      922.90     77.08 o
 -28  42   2      100.50       44.30     59.72 o
 -25  42   2      116.87       15.77     54.69 o
 -22  42   2      253.62      337.70     58.84 o
 -19  42   2      841.48      876.96     69.19 o
 -16  42   2        6.07      -52.67     52.67 o
 -13  42   2      141.74      196.23     59.11 o
 -10  42   2      688.92      898.87     77.30 o
  -7  42   2       26.41      -58.91     58.91 o
  -4  42   2      725.86      829.72     74.89 o
  -1  42   2     1020.72     1301.66     91.57 o
   2  42   2        2.31      -70.32     70.32 o
 -45  43   2      112.51       31.72     82.37 o
 -42  43   2       28.56       39.02     63.60 o
 -39  43   2      708.01      795.50     74.25 o
 -36  43   2      378.97      314.57     83.26 o
 -33  43   2       64.89       50.52     63.09 o
 -30  43   2      138.01       45.43     60.55 o
 -27  43   2      305.08      143.69     62.68 o
 -24  43   2       31.74        6.06     57.42 o
 -21  43   2     1548.50     1628.88     81.97 o
 -18  43   2       15.28      -52.62     52.62 o
 -15  43   2      290.36      223.12     65.02 o
 -12  43   2      120.63       88.07     62.96 o
  -9  43   2       20.50      -43.01     60.39 o
  -6  43   2       61.74       28.89     60.47 o
  -3  43   2       51.44       63.76     64.50 o
   0  43   2     2108.01     2852.27    120.89 o
 -44  44   2      798.01      944.44    115.63 o
 -41  44   2      665.75      534.27     74.70 o
 -38  44   2      740.54      967.47     93.07 o
 -35  44   2      338.32      462.14     74.02 o
 -32  44   2      595.66      747.66     75.29 o
 -29  44   2      344.58      237.65     67.70 o
 -26  44   2       62.52      -25.28     59.94 o
 -23  44   2      216.74      117.03     64.67 o
 -20  44   2      170.32       97.50     63.13 o
 -17  44   2       28.86      -61.65     61.65 o
 -14  44   2      319.79      307.52     68.05 o
 -11  44   2      545.76      760.27     77.09 o
  -8  44   2        6.75      -34.32     64.30 o
  -5  44   2      201.90      238.82     77.25 o
  -2  44   2      129.50      259.15     78.98 o
 -43  45   2      187.06      385.39     89.96 o
 -40  45   2      784.22      866.98     80.27 o
 -37  45   2        4.37      -20.57     60.12 o
 -34  45   2      516.03      636.24     78.44 o
 -31  45   2       66.02       41.09     75.61 o
 -28  45   2        0.87       33.19     64.13 o
 -25  45   2      308.66      248.15     66.84 o
 -22  45   2       34.25      196.82     65.68 o
 -19  45   2      694.19      781.92     78.16 o
 -16  45   2        0.16        4.50     62.30 o
 -13  45   2       70.68       72.69     67.29 o
 -10  45   2      532.77      539.35     76.16 o
  -7  45   2      288.02      273.06     69.63 o
  -4  45   2        3.70      104.21     70.74 o
 -42  46   2      227.78      263.81     88.11 o
 -39  46   2      221.83      109.31     75.53 o
 -36  46   2       97.95       63.93     78.69 o
 -33  46   2      124.18      132.28     68.28 o
 -30  46   2       77.35       42.02     65.08 o
 -27  46   2       49.64       72.40     63.61 o
 -24  46   2      339.24      265.94     70.43 o
 -21  46   2      547.16      659.99     78.87 o
 -18  46   2     1240.92     1421.15     92.50 o
 -15  46   2      201.05       92.50     70.11 o
 -12  46   2        6.90      -66.31     66.31 o
  -9  46   2     1274.19     1551.73     97.02 o
  -6  46   2       81.45       73.69     71.96 o
 -38  47   2      136.09       55.58     65.94 o
 -35  47   2     1775.79     2107.63    123.48 o
 -32  47   2        5.06      -36.37     68.10 o
 -29  47   2      603.61      992.58     84.89 o
 -26  47   2        2.17      -63.81     63.81 o
 -23  47   2      206.17      257.37     70.19 o
 -20  47   2        0.02       96.25     70.19 o
 -17  47   2        1.64      -35.84     80.06 o
 -14  47   2      120.74      107.73     71.42 o
 -11  47   2      161.75      122.96     73.97 o
  -8  47   2      245.81      240.36     78.32 o
 -37  48   2       95.95      134.62     80.58 o
 -34  48   2      102.87       81.39     77.25 o
 -31  48   2      394.93      487.18     79.14 o
 -28  48   2      127.09      176.43     71.79 o
 -25  48   2      196.23      244.44     74.01 o
 -22  48   2      262.78      264.30     75.39 o
 -19  48   2      421.82      673.85     83.85 o
 -16  48   2       75.11       18.90     67.45 o
 -13  48   2        0.07      -30.97     75.00 o
 -10  48   2      225.12      385.21     88.30 o
 -36  49   2       34.84       42.24     79.54 o
 -33  49   2      103.50      245.17     83.87 o
 -30  49   2      321.72      387.77     78.18 o
 -27  49   2      861.05     1239.28     94.15 o
 -24  49   2      216.72      345.56     77.69 o
 -21  49   2        0.35       43.83     70.70 o
 -18  49   2      540.58      501.21     84.71 o
 -15  49   2       26.32      -44.45     78.40 o
 -12  49   2      145.07       76.08     84.70 o
 -32  50   2        4.67       14.45     77.12 o
 -29  50   2      343.23      412.34     88.72 o
 -26  50   2      101.81      186.67     82.17 o
 -23  50   2       24.31       95.43     81.63 o
 -20  50   2      363.51      376.27     90.48 o
 -17  50   2       73.96       82.32     83.61 o
 -28  51   2      127.73      265.02     98.06 o
 -25  51   2        2.24      125.16     84.28 o
 -22  51   2       80.69       21.53    208.62 o
   0   0   3   473232.53   476713.06   7760.70 o
   1   1   3   236186.56   237046.81   2357.90 o
  -1   2   3   317655.78   314389.63   3120.20 o
   2   2   3    31525.21    30523.21    214.52 o
  -3   3   3   367269.38   358462.59   2536.01 o
   0   3   3   395069.00   388945.44   2749.08 o
   3   3   3    45290.28    45301.45    253.70 o
  -5   4   3     7757.79     8010.36     52.40 o
  -2   4   3   246075.28   243553.89   1612.10 o
   1   4   3    34729.70    33354.90    200.79 o
   4   4   3    80354.12    83336.06    435.86 o
  -7   5   3     5744.86     5833.50     41.13 o
  -4   5   3    69416.91    67519.41    417.44 o
  -1   5   3    24594.95    24845.70    145.07 o
   2   5   3    69066.73    70465.66    375.89 o
   5   5   3    10651.62    10015.41     55.85 o
  -9   6   3    13397.67    13085.34     70.77 o
  -6   6   3     9391.75     7499.75     48.66 o
  -3   6   3    28566.58    25536.66    151.58 o
   0   6   3       12.92        5.22      4.90 o
   3   6   3    78112.55    75932.84    372.84 o
   6   6   3    29907.40    29767.29    158.07 o
 -11   7   3     5998.59     6228.29     38.69 o
  -8   7   3    24441.71    25690.19    142.40 o
  -5   7   3      400.19      396.98      9.16 o
  -2   7   3     3662.53     3657.06     28.68 o
   1   7   3    36195.18    35598.15    181.77 o
   4   7   3    30807.22    31874.87    162.53 o
   7   7   3     6126.99     6872.52     46.16 o
 -13   8   3    50191.46    46902.42    244.10 o
 -10   8   3    14105.22    13454.93     74.68 o
  -7   8   3      877.71      767.08     12.11 o
  -4   8   3    46292.39    47714.88    266.78 o
  -1   8   3   204101.92   206364.63   1065.22 o
   2   8   3    64744.38    65616.52    315.28 o
   5   8   3     8314.00     9582.15     57.91 o
   8   8   3     2793.67     3274.16     30.06 o
 -15   9   3     6534.31     5222.34     38.84 o
 -12   9   3    30135.48    30084.93    162.47 o
  -9   9   3     1523.78     1548.28     17.26 o
  -6   9   3     2937.91     3182.53     27.24 o
  -3   9   3   132792.75   133750.08    706.08 o
   0   9   3      119.57      161.39      7.94 o
   3   9   3    12759.39    12796.59     74.08 o
   6   9   3     2923.66     2961.77     27.40 o
   9   9   3    36510.00    40114.03    218.28 o
 -17  10   3    26916.85    24927.88    140.64 o
 -14  10   3    62786.55    63951.63    340.54 o
 -11  10   3     4137.53     3885.10     30.76 o
  -8  10   3    16181.83    16937.26     96.01 o
  -5  10   3    28002.04    29655.29    158.09 o
  -2  10   3    24029.18    24671.25    127.56 o
   1  10   3     2726.07     2708.73     24.91 o
   4  10   3    19740.52    20218.13    114.57 o
   7  10   3      270.37      232.95     12.43 o
  10  10   3       54.05       -0.92     10.69 o
 -19  11   3      573.62      366.46     14.85 o
 -16  11   3    33928.06    31877.54    184.46 o
 -13  11   3     3262.00     3472.87     30.14 o
 -10  11   3     4086.37     3848.18     29.97 o
  -7  11   3    18009.45    18293.42    101.85 o
  -4  11   3      486.50      631.16     11.77 o
  -1  11   3    24491.09    26080.21    144.46 o
   2  11   3     7595.50     7323.95     49.29 o
   5  11   3      662.39      557.17     14.21 o
   8  11   3    40672.53    42710.60    236.77 o
  11  11   3    33528.00    33478.19    195.72 o
 -21  12   3     2163.57     2545.44     31.48 o
 -18  12   3    16107.96    14543.18     94.55 o
 -15  12   3      124.88      185.67     12.33 o
 -12  12   3      822.55     1249.46     18.25 o
  -9  12   3     1810.12     1262.24     18.46 o
  -6  12   3    52957.85    55958.86    302.70 o
  -3  12   3       39.41       51.66      8.33 o
   0  12   3     2748.03     3130.96     28.65 o
   3  12   3    11289.45    11409.17     74.15 o
   6  12   3    25521.52    26700.35    151.15 o
   9  12   3     1725.61     1747.74     27.07 o
  12  12   3    14365.65    15896.63    105.45 o
 -23  13   3        4.44      -13.13     13.13 o
 -20  13   3     4946.89     5289.90     46.83 o
 -17  13   3    13950.39    15059.34     97.01 o
 -14  13   3      282.17      240.09     11.21 o
 -11  13   3    44294.64    45349.05    249.12 o
  -8  13   3     1553.98     1539.83     20.56 o
  -5  13   3     2100.17     1630.09     21.57 o
  -2  13   3     4245.03     3541.77     30.95 o
   1  13   3     1936.67     2136.09     25.35 o
   4  13   3     9595.32    10229.32     71.27 o
   7  13   3    12508.59    13455.29     91.00 o
  10  13   3       42.78      151.28     14.11 o
  13  13   3     3982.70     4209.19     44.15 o
 -25  14   3      348.84      298.22     18.70 o
 -22  14   3     3485.82     3203.42     37.20 o
 -19  14   3       43.98        4.46     11.22 o
 -16  14   3    14313.92    15549.54     92.20 o
 -13  14   3       48.24       61.21     10.00 o
 -10  14   3    17572.08    16476.09    100.89 o
  -7  14   3      547.76      631.38     13.95 o
  -4  14   3    16838.49    17201.85    101.02 o
  -1  14   3    13425.32    13714.28     84.54 o
   2  14   3      210.19      189.79     13.54 o
   5  14   3     2895.17     2649.99     31.91 o
   8  14   3     8599.71     7618.35     61.97 o
  11  14   3        4.78       -1.38     14.15 o
  14  14   3     1759.15     1645.00     31.26 o
 -27  15   3     9815.51     9737.57     78.36 o
 -24  15   3      134.09      129.32     15.18 o
 -21  15   3     2794.28     2717.06     33.96 o
 -18  15   3     6591.11     6897.60     52.85 o
 -15  15   3     1512.04     1267.52     20.17 o
 -12  15   3    10905.38    12445.66     79.57 o
  -9  15   3    48968.35    50176.86    275.31 o
  -6  15   3     1797.30     1668.55     22.62 o
  -3  15   3     7056.01     6486.71     47.73 o
   0  15   3    66258.95    69038.28    376.15 o
   3  15   3      995.93      610.37     17.93 o
   6  15   3     5362.82     4926.56     45.88 o
   9  15   3     5260.68     5964.79     53.16 o
  12  15   3      424.41      405.79     19.34 o
  15  15   3     1677.97     1427.81     35.72 o
 -29  16   3     1349.41     1232.92     28.40 o
 -26  16   3     7303.46     7143.94     61.46 o
 -23  16   3     2319.54     2665.70     34.20 o
 -20  16   3     2631.06     2598.61     34.70 o
 -17  16   3    10262.12    12069.16     80.28 o
 -14  16   3     4763.11     4973.56     42.14 o
 -11  16   3    88949.63    91958.95    512.33 o
  -8  16   3     2635.05     2628.04     35.59 o
  -5  16   3    15356.55    14347.00     91.52 o
  -2  16   3        2.83        7.76     11.07 o
   1  16   3    20541.63    22688.99    136.37 o
   4  16   3       74.06       -5.46     12.79 o
   7  16   3      712.70      732.17     21.09 o
  10  16   3        0.71       -7.54     15.03 o
  13  16   3     5203.56     5365.68     54.34 o
  16  16   3      154.50      192.23     30.57 o
 -31  17   3      223.11      249.28     30.92 o
 -28  17   3     6333.05     6490.37     60.38 o
 -25  17   3       19.89        8.26     15.28 o
 -22  17   3      353.36      291.77     16.80 o
 -19  17   3     4387.75     4402.42     43.13 o
 -16  17   3     6137.71     6001.11     48.48 o
 -13  17   3    28964.65    30956.64    181.23 o
 -10  17   3    14702.62    14755.35     94.82 o
  -7  17   3     3159.13     3567.94     34.47 o
  -4  17   3       15.63       23.26     11.11 o
  -1  17   3     8724.23     9668.55     68.45 o
   2  17   3     3198.11     3706.27     38.50 o
   5  17   3        0.38        8.30     13.24 o
   8  17   3      888.63      861.96     23.71 o
  11  17   3      219.38      258.75     19.10 o
  14  17   3      118.02       39.64     23.47 o
  17  17   3     6484.74     6190.48     84.02 o
 -33  18   3     4316.72     4139.40     70.28 o
 -30  18   3      650.03      639.76     28.93 o
 -27  18   3    19989.89    19645.58    124.72 o
 -24  18   3    16432.95    15932.22    106.65 o
 -21  18   3     1541.93     1936.74     29.94 o
 -18  18   3     6285.83     5904.43     50.41 o
 -15  18   3     1611.29     1394.56     23.77 o
 -12  18   3    12718.05    14504.98     92.74 o
  -9  18   3     5725.53     5316.59     45.27 o
  -6  18   3     1645.55     1767.94     26.76 o
  -3  18   3    26257.09    27407.29    164.06 o
   0  18   3     1844.93     2045.34     30.31 o
   3  18   3     7199.34     6698.70     57.00 o
   6  18   3      275.00      229.72     16.39 o
   9  18   3     1693.43     2099.56     34.91 o
  12  18   3     5066.31     4919.28     60.59 o
  15  18   3        8.93      -23.10     28.01 o
  18  18   3       47.41      -33.81     33.81 o
 -35  19   3     1656.19     1466.53     54.12 o
 -32  19   3     2703.90     2487.49     53.08 o
 -29  19   3     1369.38     1576.42     31.85 o
 -26  19   3      346.60      165.55     18.88 o
 -23  19   3      893.22      966.50     24.42 o
 -20  19   3     1516.92     1480.41     26.14 o
 -17  19   3     7840.76     9087.11     69.60 o
 -14  19   3     5338.99     5465.52     49.47 o
 -11  19   3     3416.22     4132.40     42.99 o
  -8  19   3     1779.95     1956.11     28.30 o
  -5  19   3     3995.49     4123.49     42.14 o
  -2  19   3      149.58       45.96     12.62 o
   1  19   3        8.90       -0.56     13.12 o
   4  19   3       31.08      -13.67     13.67 o
   7  19   3     4624.95     4371.46     48.54 o
  10  19   3       59.87       90.53     20.02 o
  13  19   3       28.10       14.37     24.83 o
  16  19   3     5986.84     5951.77     93.05 o
  19  19   3      263.40      127.32     37.37 o
 -37  20   3     6443.31     6611.40    109.02 o
 -34  20   3      958.06      804.69     40.25 o
 -31  20   3      121.42      112.49     29.06 o
 -28  20   3     1461.80     1541.55     30.40 o
 -25  20   3    13195.10    14785.36    104.45 o
 -22  20   3    13352.19    14318.36     97.73 o
 -19  20   3      741.90      893.65     21.38 o
 -16  20   3     4456.15     4275.36     44.74 o
 -13  20   3     3908.12     4405.50     43.28 o
 -10  20   3     9620.22    11057.54     79.22 o
  -7  20   3    12897.43    12432.69     87.29 o
  -4  20   3     1666.67     1384.11     24.72 o
  -1  20   3      324.46      361.50     16.84 o
   2  20   3     7922.70     9045.84     71.29 o
   5  20   3     1979.47     1916.37     31.79 o
   8  20   3      972.67     1089.32     27.66 o
  11  20   3     6365.90     6104.54     81.87 o
  14  20   3      507.51      523.25     31.67 o
  17  20   3       32.24      -34.87     34.87 o
  20  20   3       99.55        5.48     39.30 o
 -39  21   3       56.27      -36.11     36.11 o
 -36  21   3      883.92      847.61     47.13 o
 -33  21   3      406.73      250.56     32.61 o
 -30  21   3    13193.15    13056.47    121.47 o
 -27  21   3     5765.53     5613.51     56.38 o
 -24  21   3        0.74      -15.08     15.08 o
 -21  21   3     1396.19     1149.01     24.32 o
 -18  21   3    38141.04    39641.42    237.07 o
 -15  21   3     3182.19     3672.51     41.54 o
 -12  21   3     5804.25     6159.92     53.84 o
  -9  21   3     2597.46     2725.24     34.94 o
  -6  21   3     2605.70     2619.48     35.08 o
  -3  21   3     3041.46     2811.11     35.82 o
   0  21   3      873.02      830.33     22.09 o
   3  21   3       15.85      -15.22     15.22 o
   6  21   3        1.89      -17.03     17.03 o
   9  21   3     2154.96     1953.63     48.27 o
  12  21   3       79.74      100.68     27.26 o
  15  21   3     4387.89     4625.32     83.74 o
  18  21   3      210.96       71.89     38.82 o
  21  21   3     2120.22     2260.23     99.00 o
 -41  22   3        3.88      -40.04     43.73 o
 -38  22   3      977.37      870.53     50.04 o
 -35  22   3      474.53      343.57     37.87 o
 -32  22   3     1111.19     1140.98     41.09 o
 -29  22   3      274.22      224.72     25.80 o
 -26  22   3     1077.39      810.63     25.41 o
 -23  22   3     5621.47     5591.36     53.23 o
 -20  22   3       49.58        6.93     14.88 o
 -17  22   3     5178.85     4704.79     47.77 o
 -14  22   3     5009.66     4960.65     48.22 o
 -11  22   3     1489.96     1969.05     30.92 o
  -8  22   3        9.40        4.86     13.76 o
  -5  22   3     5683.82     5196.13     49.22 o
  -2  22   3     2506.22     2204.36     34.30 o
   1  22   3     7435.34     7034.25     62.42 o
   4  22   3      443.35      264.94     19.49 o
   7  22   3     5900.57     5870.08     74.25 o
  10  22   3      262.91      242.92     31.14 o
  13  22   3     4509.08     4597.77     75.94 o
  16  22   3        1.35      -35.51     35.51 o
  19  22   3      124.46       -4.87     43.17 o
  22  22   3      545.71      546.75     59.73 o
 -43  23   3      415.96      464.74     57.26 o
 -40  23   3      239.35      212.66     45.50 o
 -37  23   3     6701.90     6621.43    107.05 o
 -34  23   3     1822.80     1941.36     52.48 o
 -31  23   3    12457.02    12924.53    128.45 o
 -28  23   3     1564.16     1693.64     36.74 o
 -25  23   3     5580.80     5326.46     52.87 o
 -22  23   3      444.86      405.80     19.84 o
 -19  23   3      154.02      144.33     16.88 o
 -16  23   3     1498.41     1604.92     28.17 o
 -13  23   3     1565.77     1709.33     32.51 o
 -10  23   3      178.01      115.41     15.58 o
  -7  23   3      748.11      675.49     20.50 o
  -4  23   3    10199.72    10284.21     78.46 o
  -1  23   3       14.46      -14.83     14.83 o
   2  23   3       23.01       28.23     17.37 o
   5  23   3     2545.59     2106.15     41.33 o
   8  23   3      718.39      636.35     35.77 o
  11  23   3      176.31       98.36     32.03 o
  14  23   3       27.47      -23.88     36.46 o
  17  23   3        8.86      -38.00     38.00 o
  20  23   3       68.91       77.67     50.22 o
  23  23   3     1316.62     1793.57     82.19 o
 -45  24   3       46.20        4.11     52.53 o
 -42  24   3      554.30      603.76     58.51 o
 -39  24   3       15.08       12.97     39.82 o
 -36  24   3     8317.03     8597.00    117.26 o
 -33  24   3     7089.62     7009.21     90.62 o
 -30  24   3    11039.45    11074.87    110.50 o
 -27  24   3      271.71      288.69     21.99 o
 -24  24   3      133.82        8.30     17.19 o
 -21  24   3        4.81      -15.51     15.51 o
 -18  24   3     2704.83     2726.58     37.10 o
 -15  24   3     3954.88     4584.39     46.13 o
 -12  24   3      191.96       83.13     15.38 o
  -9  24   3     1916.49     1636.17     29.14 o
  -6  24   3     1407.90     1428.15     28.61 o
  -3  24   3     1412.05     1432.00     29.04 o
   0  24   3     2831.06     2793.46     39.89 o
   3  24   3     8551.54     8298.06     84.38 o
   6  24   3    12274.59    12304.24    127.68 o
   9  24   3     1068.50     1080.03     41.68 o
  12  24   3     1112.29     1027.43     48.37 o
  15  24   3     1640.26     1548.34     59.19 o
  18  24   3        4.22      -28.11     46.52 o
  21  24   3       43.33       90.26     54.12 o
  24  24   3        4.92       32.31     73.25 o
 -47  25   3      932.14     1369.48     88.01 o
 -44  25   3      715.03      856.22     64.54 o
 -41  25   3       49.68       21.57     48.34 o
 -38  25   3       15.22       -2.26     38.22 o
 -35  25   3     2331.23     2345.49     60.13 o
 -32  25   3     3431.20     3373.56     62.82 o
 -29  25   3       18.36      -25.16     25.16 o
 -26  25   3      217.69      143.97     20.66 o
 -23  25   3      633.20      490.85     21.72 o
 -20  25   3     3004.04     2923.35     39.92 o
 -17  25   3      876.63      980.30     23.89 o
 -14  25   3       62.73       37.33     15.40 o
 -11  25   3     3758.74     4209.38     46.71 o
  -8  25   3     9959.36     9577.53     76.98 o
  -5  25   3     4460.90     4521.28     54.46 o
  -2  25   3      828.83      750.88     25.18 o
   1  25   3       52.31      -18.59     18.59 o
   4  25   3      115.63      -27.86     27.86 o
   7  25   3      667.94      502.98     34.91 o
  10  25   3    16533.52    15772.25    168.89 o
  13  25   3     4850.74     4898.27     92.12 o
  16  25   3       40.87        6.73     43.78 o
  19  25   3        8.77       -4.29     49.49 o
  22  25   3       33.96       20.32     69.87 o
  25  25   3      114.09       93.78     84.84 o
 -49  26   3      119.07      111.16     76.46 o
 -46  26   3        0.68      -50.86     50.86 o
 -43  26   3      932.98      881.15     70.84 o
 -40  26   3       99.79       33.60     44.24 o
 -37  26   3        8.89      -36.96     36.96 o
 -34  26   3     1064.14      977.87     44.16 o
 -31  26   3     3723.88     3682.78     63.06 o
 -28  26   3      351.05      253.48     28.65 o
 -25  26   3      372.15      212.99     20.84 o
 -22  26   3       34.19      -16.80     16.80 o
 -19  26   3     8534.08     8893.82     73.15 o
 -16  26   3     7401.38     8087.91     66.95 o
 -13  26   3      324.77      390.99     19.93 o
 -10  26   3      104.15       -5.68     16.56 o
  -7  26   3      146.97      102.03     18.35 o
  -4  26   3     6517.97     6310.82     61.79 o
  -1  26   3     1183.81      999.46     28.77 o
   2  26   3     4095.41     3478.58     61.85 o
   5  26   3     1587.21     1129.66     40.50 o
   8  26   3     6773.17     6137.21     94.41 o
  11  26   3     8169.61     8144.52    117.25 o
  14  26   3     1775.56     1541.57     60.56 o
  17  26   3      778.40      781.20     61.72 o
  20  26   3      177.15      215.87     75.30 o
  23  26   3      176.58      220.40     78.46 o
 -48  27   3      814.69      855.71     81.00 o
 -45  27   3       35.12       21.88     58.11 o
 -42  27   3       98.01      148.41     56.35 o
 -39  27   3       40.19       47.02     42.33 o
 -36  27   3      834.68      843.82     48.31 o
 -33  27   3      585.52      585.61     39.12 o
 -30  27   3     1745.81     1451.22     40.93 o
 -27  27   3     1969.70     1899.66     44.12 o
 -24  27   3     1891.08     1725.23     31.23 o
 -21  27   3      681.65      781.33     24.45 o
 -18  27   3       57.73       43.46     16.83 o
 -15  27   3     2785.82     2758.00     38.41 o
 -12  27   3     1050.98     1054.60     26.91 o
  -9  27   3      394.85      530.72     23.27 o
  -6  27   3     1496.49     1159.58     28.87 o
  -3  27   3     6890.44     6782.63     71.10 o
   0  27   3     5186.81     4921.50     74.12 o
   3  27   3      325.20       76.76     29.88 o
   6  27   3       27.42      -30.45     30.45 o
   9  27   3      159.48      108.81     38.17 o
  12  27   3     2154.78     2298.25     68.33 o
  15  27   3       73.45      -12.39     46.62 o
  18  27   3      366.64      321.48     64.11 o
  21  27   3      817.52      857.80     89.72 o
 -50  28   3       56.66      -83.38     83.38 o
 -47  28   3      215.78      129.78     66.35 o
 -44  28   3     1274.37     1404.33     81.18 o
 -41  28   3      378.10      343.32     56.27 o
 -38  28   3       44.16       52.05     39.98 o
 -35  28   3     1459.54     1200.14     52.31 o
 -32  28   3       86.70       -5.58     29.83 o
 -29  28   3     1919.25     1781.96     44.57 o
 -26  28   3     1219.99     1025.76     35.84 o
 -23  28   3     2667.25     2628.39     44.93 o
 -20  28   3       87.73      110.44     18.97 o
 -17  28   3      721.42      687.50     23.93 o
 -14  28   3    12053.03    11794.18     92.06 o
 -11  28   3    10788.50    10995.93     91.92 o
  -8  28   3     1594.81     1504.11     33.17 o
  -5  28   3     7574.10     7664.72     82.10 o
  -2  28   3       20.84      -27.43     27.43 o
   1  28   3       39.19      -28.97     28.97 o
   4  28   3       12.79      -27.93     27.93 o
   7  28   3      250.44      160.83     37.95 o
  10  28   3       42.75       68.27     39.80 o
  13  28   3     1452.47     1659.57     75.96 o
  16  28   3      747.22      791.60     69.43 o
  19  28   3       43.00      -51.92     67.60 o
  22  28   3      162.13       86.21     88.71 o
 -49  29   3        0.52      -65.64     71.38 o
 -46  29   3      129.41        3.76     63.76 o
 -43  29   3       15.90      -18.05     53.46 o
 -40  29   3      152.57       92.75     46.82 o
 -37  29   3     2807.54     2648.91     69.61 o
 -34  29   3      743.68      741.33     42.38 o
 -31  29   3     3098.78     2713.38     54.28 o
 -28  29   3      393.17      352.59     30.99 o
 -25  29   3     2805.59     2999.86     54.27 o
 -22  29   3      402.89      311.02     26.34 o
 -19  29   3      237.65      168.83     19.96 o
 -16  29   3     7326.70     7707.33     76.71 o
 -13  29   3        1.99      -18.92     18.92 o
 -10  29   3      888.05      756.67     28.12 o
  -7  29   3     5002.44     5090.86     72.44 o
  -4  29   3    12785.57    12675.18    130.51 o
  -1  29   3    10516.82    10278.92    119.27 o
   2  29   3      144.67      -27.36     29.40 o
   5  29   3     4505.61     4447.52     84.50 o
   8  29   3     1630.90     1749.81     58.74 o
  11  29   3     4844.33     4889.20    122.00 o
  14  29   3       95.20       34.35     53.20 o
  17  29   3       57.89       -9.54     63.15 o
  20  29   3      178.08      140.85     84.80 o
 -48  30   3       24.33      -62.61     62.61 o
 -45  30   3     1996.38     2344.70     94.33 o
 -42  30   3       60.68       44.32     51.61 o
 -39  30   3     1119.74     1205.68     59.31 o
 -36  30   3      136.54      177.12     38.97 o
 -33  30   3     1222.41      984.89     45.60 o
 -30  30   3      568.14      637.09     35.31 o
 -27  30   3     1927.29     1777.30     44.51 o
 -24  30   3      302.51      178.07     28.20 o
 -21  30   3      887.82      803.23     38.33 o
 -18  30   3     2762.38     2758.65     50.33 o
 -15  30   3      368.33      404.91     27.28 o
 -12  30   3    19119.02    20634.12    176.78 o
  -9  30   3     9719.61     9633.66    116.65 o
  -6  30   3     5390.72     5348.96     82.22 o
  -3  30   3     3101.56     2903.06     61.69 o
   0  30   3     1372.91     1123.58     47.59 o
   3  30   3        3.57      -32.40     32.40 o
   6  30   3        4.62       17.64     36.36 o
   9  30   3       75.62       64.41     48.60 o
  12  30   3      209.19      285.38     59.89 o
  15  30   3      174.30       44.81     58.30 o
  18  30   3      258.15      360.92     80.36 o
 -50  31   3       45.75      -18.21     85.02 o
 -47  31   3       36.16      -53.76     71.41 o
 -44  31   3       61.87       85.66     53.46 o
 -41  31   3      343.94      277.02     54.00 o
 -38  31   3        1.28      -41.74     41.74 o
 -35  31   3        6.03       -8.03     35.14 o
 -32  31   3     3735.67     3441.77     70.22 o
 -29  31   3     1923.25     1869.23     46.31 o
 -26  31   3     1280.36     1220.39     40.55 o
 -23  31   3      322.62      191.14     28.14 o
 -20  31   3      467.30      429.29     30.66 o
 -17  31   3     4028.15     3884.73     65.45 o
 -14  31   3      784.98      667.14     35.77 o
 -11  31   3     1689.25     1628.28     47.76 o
  -8  31   3     3161.13     3050.00     67.64 o
  -5  31   3     3609.60     3952.59     74.13 o
  -2  31   3      962.30      847.46     51.92 o
   1  31   3      425.96      239.41     36.38 o
   4  31   3       54.50       15.89     34.91 o
   7  31   3      914.60      861.12     69.23 o
  10  31   3        0.19      -23.81     53.57 o
  13  31   3        0.00      -46.16     56.05 o
  16  31   3       10.73      -67.44     67.44 o
  19  31   3       24.29      -84.98    113.75 o
 -49  32   3        4.33       29.41     85.07 o
 -46  32   3      884.02     1016.33     79.65 o
 -43  32   3      284.34      195.38     56.83 o
 -40  32   3       63.81      -41.92     47.98 o
 -37  32   3     3018.71     2959.70     75.97 o
 -34  32   3       94.25       56.93     36.57 o
 -31  32   3     1549.48     1632.70     48.81 o
 -28  32   3     3362.48     3051.21     58.41 o
 -25  32   3      142.90      -19.96     26.93 o
 -22  32   3       16.20      -29.04     29.04 o
 -19  32   3     6507.58     6292.30     88.73 o
 -16  32   3      302.06      235.57     31.21 o
 -13  32   3    16092.13    16442.65    156.70 o
 -10  32   3      459.46      524.33     38.04 o
  -7  32   3       58.80      120.95     36.91 o
  -4  32   3     2995.81     3040.67     68.23 o
  -1  32   3      118.41       -5.98     36.41 o
   2  32   3     1822.66     1770.98     56.78 o
   5  32   3     1032.20      996.77     56.28 o
   8  32   3      593.54      473.48     65.45 o
  11  32   3      549.75      780.08     77.68 o
  14  32   3       14.65      -75.82     75.82 o
  17  32   3       14.68      -78.20     80.22 o
 -48  33   3      102.87      140.75     86.94 o
 -45  33   3      133.28      179.19     62.93 o
 -42  33   3      449.16      456.65     70.44 o
 -39  33   3       26.05      -45.59     45.88 o
 -36  33   3     1988.33     1989.38     65.27 o
 -33  33   3        1.48      -32.64     32.64 o
 -30  33   3       64.28      -29.54     29.54 o
 -27  33   3       80.48      -28.96     28.96 o
 -24  33   3      993.09      963.53     42.72 o
 -21  33   3     1761.70     1681.50     49.40 o
 -18  33   3      149.56      138.24     31.87 o
 -15  33   3     7997.67     8322.59    100.70 o
 -12  33   3     3953.77     3866.65     70.07 o
  -9  33   3     2632.90     2577.59     63.23 o
  -6  33   3     1060.04      818.71     48.74 o
  -3  33   3       39.19      -36.48     36.48 o
   0  33   3        4.60      -35.05     35.05 o
   3  33   3      440.36      535.21     45.58 o
   6  33   3      728.31      603.84     62.90 o
   9  33   3      222.55      280.10     60.67 o
  12  33   3      126.44      -29.53     64.23 o
  15  33   3      508.36      501.41     87.37 o
 -47  34   3      686.54      778.21     89.61 o
 -44  34   3       60.44       43.18     54.02 o
 -41  34   3       11.13       -5.22     48.12 o
 -38  34   3       25.72      -41.83     41.83 o
 -35  34   3       64.27       86.83     40.07 o
 -32  34   3        0.55      -31.77     31.77 o
 -29  34   3     2975.35     2514.60     60.47 o
 -26  34   3     3283.48     3066.76     67.28 o
 -23  34   3      180.81      128.63     33.37 o
 -20  34   3      674.09      758.13     40.23 o
 -17  34   3     2137.99     1884.14     50.43 o
 -14  34   3    13596.41    14138.32    149.85 o
 -11  34   3     3109.74     2850.95     67.32 o
  -8  34   3     1514.10     1689.30     57.81 o
  -5  34   3     1690.47     1617.42     59.66 o
  -2  34   3      836.44      861.42     50.70 o
   1  34   3     1017.23     1046.13     55.41 o
   4  34   3      691.04      638.59     61.15 o
   7  34   3      632.81      751.11     67.96 o
  10  34   3       23.36      -29.20     66.00 o
  13  34   3      587.58      836.93     88.71 o
 -49  35   3       27.88       76.61    100.58 o
 -46  35   3        0.00      -27.11     63.18 o
 -43  35   3      502.62      601.37     65.63 o
 -40  35   3      412.36      411.26     55.74 o
 -37  35   3       83.28        7.81     47.14 o
 -34  35   3     1616.00     1666.72     65.83 o
 -31  35   3      185.69      113.23     35.73 o
 -28  35   3     1132.39     1034.75     47.32 o
 -25  35   3     1155.01      893.91     46.19 o
 -22  35   3      370.62      468.49     39.91 o
 -19  35   3     1642.92     1494.10     49.85 o
 -16  35   3     7263.03     7298.99    101.31 o
 -13  35   3     4292.74     4408.35     83.65 o
 -10  35   3     3889.85     3980.95     85.33 o
  -7  35   3      770.36      681.80     48.62 o
  -4  35   3      556.59      341.75     45.76 o
  -1  35   3      426.52      310.74     45.20 o
   2  35   3      203.98      159.59     54.73 o
   5  35   3      285.52      216.17     59.14 o
   8  35   3        1.50      -55.85     55.85 o
  11  35   3       29.38       29.40     71.75 o
  14  35   3       44.78     -107.68    289.25 o
 -48  36   3      337.23      314.81     92.86 o
 -45  36   3      134.95       99.65     81.08 o
 -42  36   3      630.15      717.86     70.44 o
 -39  36   3       46.34      -14.29     52.22 o
 -36  36   3        0.37      -39.57     46.19 o
 -33  36   3     2818.09     2766.33     90.28 o
 -30  36   3     1343.16     1032.17     47.62 o
 -27  36   3      215.19      294.10     38.80 o
 -24  36   3      511.40      208.29     39.46 o
 -21  36   3      208.52      194.18     37.29 o
 -18  36   3      337.67      297.47     38.90 o
 -15  36   3     4815.97     5057.99     89.76 o
 -12  36   3     5516.18     5865.04     99.57 o
  -9  36   3      265.68      261.75     43.32 o
  -6  36   3        0.37      -37.76     37.76 o
  -3  36   3      180.92      132.56     46.58 o
   0  36   3        0.43       11.67     50.88 o
   3  36   3      435.70      494.84     63.38 o
   6  36   3       78.90       41.80     59.89 o
   9  36   3      820.20      858.65     90.68 o
  12  36   3       38.19      -36.02     80.89 o
 -47  37   3       82.78      -82.77     82.77 o
 -44  37   3      829.72     1159.76     87.18 o
 -41  37   3      112.06       76.07     57.27 o
 -38  37   3       12.83      -49.32     59.77 o
 -35  37   3     1268.24     1015.37     64.64 o
 -32  37   3      137.51       34.97     44.68 o
 -29  37   3     1279.46     1298.03     54.57 o
 -26  37   3      482.50      500.47     43.82 o
 -23  37   3     2010.41     2125.30     62.38 o
 -20  37   3     1260.25     1105.46     51.11 o
 -17  37   3      932.20      823.21     47.78 o
 -14  37   3     1413.12     1558.66     64.87 o
 -11  37   3     1809.88     1989.72     67.36 o
  -8  37   3      954.29     1119.83     55.77 o
  -5  37   3        1.90      -21.94     56.03 o
  -2  37   3      356.77      344.37     58.44 o
   1  37   3       79.01       92.63     56.42 o
   4  37   3      562.33      646.54     70.29 o
   7  37   3     2398.51     2544.56    109.20 o
  10  37   3       64.48      114.29     84.36 o
 -46  38   3      353.89      460.40     95.02 o
 -43  38   3       29.59       -2.02     64.58 o
 -40  38   3      181.53      269.49     61.98 o
 -37  38   3      281.88      378.15     63.43 o
 -34  38   3     1249.58     1254.04     67.22 o
 -31  38   3     1992.69     2078.34     68.36 o
 -28  38   3      140.41      116.56     41.69 o
 -25  38   3      182.09      204.40     43.15 o
 -22  38   3       42.22       76.00     37.91 o
 -19  38   3      109.37       57.70     36.99 o
 -16  38   3      169.29      191.77     40.40 o
 -13  38   3      331.84      544.02     45.89 o
 -10  38   3      750.97      753.63     53.91 o
  -7  38   3       30.59      -44.16     44.16 o
  -4  38   3      218.62      166.51     60.87 o
  -1  38   3       34.64       23.52     54.01 o
   2  38   3     3127.76     3924.04    128.08 o
   5  38   3      793.14      738.24     82.08 o
   8  38   3        5.91      -49.17     71.92 o
 -45  39   3       46.40       83.18     75.48 o
 -42  39   3        2.89       53.90     65.35 o
 -39  39   3     1649.27     1793.58     85.96 o
 -36  39   3        4.71      -13.05     52.53 o
 -33  39   3     1407.43     1401.48     70.84 o
 -30  39   3      446.61      393.47     51.13 o
 -27  39   3      479.47      370.73     55.30 o
 -24  39   3      114.35       96.64     43.44 o
 -21  39   3      517.27      684.17     50.15 o
 -18  39   3      841.93      732.68     50.46 o
 -15  39   3     1391.16     1482.85     63.95 o
 -12  39   3      128.10       90.23     48.24 o
  -9  39   3       49.66       24.37     48.08 o
  -6  39   3       57.00       21.47     57.03 o
  -3  39   3      275.21      290.35     79.21 o
   0  39   3      417.89      493.77     69.17 o
   3  39   3       31.00        7.57     75.00 o
   6  39   3       33.16      -22.59     70.10 o
 -44  40   3        0.09      -25.49     73.68 o
 -41  40   3      276.40      416.00     71.62 o
 -38  40   3     1505.49     1696.62     84.87 o
 -35  40   3       57.37      -13.74     52.37 o
 -32  40   3      314.25      242.68     56.95 o
 -29  40   3      364.69      215.18     52.02 o
 -26  40   3     1057.71      976.84     64.82 o
 -23  40   3     3377.13     3776.54    104.21 o
 -20  40   3      579.07      580.43     55.94 o
 -17  40   3     2618.88     2307.15     79.05 o
 -14  40   3      265.07      303.45     55.19 o
 -11  40   3      168.37       79.23     54.92 o
  -8  40   3       50.03       91.65     58.99 o
  -5  40   3        6.88       34.23     59.34 o
  -2  40   3      942.32     1177.45     79.23 o
   1  40   3      884.65     1075.10     96.02 o
   4  40   3       92.28       75.31     85.68 o
 -46  41   3      303.49      354.79    108.78 o
 -43  41   3      157.61      152.04     76.43 o
 -40  41   3       35.29       -3.93     62.42 o
 -37  41   3     1023.81     1082.20     75.44 o
 -34  41   3       17.60       -3.53     53.72 o
 -31  41   3      187.00      137.70     55.56 o
 -28  41   3      399.45      399.80     61.48 o
 -25  41   3      246.79      240.96     54.23 o
 -22  41   3      124.08       76.98     50.96 o
 -19  41   3       17.89      -26.18     49.50 o
 -16  41   3      151.76      137.50     56.61 o
 -13  41   3      346.10      247.05     62.80 o
 -10  41   3      189.08      247.15     63.72 o
  -7  41   3       85.66      -14.84     59.71 o
  -4  41   3        7.60      -56.47     56.47 o
  -1  41   3      370.29      530.08     79.77 o
   2  41   3      395.44      405.62    101.67 o
   5  41   3       31.43     -224.98    258.63 o
 -45  42   3       48.77      -31.42     96.05 o
 -42  42   3      939.13     1259.16    110.67 o
 -39  42   3        0.99       -8.04     61.97 o
 -36  42   3      605.86      659.23     73.23 o
 -33  42   3     1715.94     1638.61     81.11 o
 -30  42   3      376.64      447.77     62.48 o
 -27  42   3        5.43      -22.18     56.87 o
 -24  42   3      115.84       64.80     59.26 o
 -21  42   3       10.00       23.24     53.57 o
 -18  42   3       65.14      -53.67     57.08 o
 -15  42   3      217.65      221.04     64.05 o
 -12  42   3       92.28      -23.92     59.67 o
  -9  42   3       49.99       93.66     62.48 o
  -6  42   3      645.57      880.52     79.09 o
  -3  42   3     1229.52     1323.33     90.10 o
   0  42   3      145.11       75.29     87.20 o
   3  42   3       69.27     -101.64    101.64 o
 -44  43   3      253.64      248.30    105.81 o
 -41  43   3     1339.32     1426.99    102.00 o
 -38  43   3       58.62       63.38     65.45 o
 -35  43   3       72.37      -35.28     60.71 o
 -32  43   3      423.16      444.72     71.41 o
 -29  43   3        0.86       -3.42     57.33 o
 -26  43   3     1010.86     1204.68     82.17 o
 -23  43   3      450.43      607.58     84.96 o
 -20  43   3      308.95      363.75     67.48 o
 -17  43   3        3.93      -49.79     59.42 o
 -14  43   3        2.45        4.00     62.64 o
 -11  43   3        0.28      -52.42     58.53 o
  -8  43   3      198.31      206.87     73.77 o
  -5  43   3      956.29     1257.16     91.63 o
  -2  43   3        0.36       19.93     78.19 o
   1  43   3      148.91      121.66    100.26 o
 -43  44   3       51.21       55.73     95.32 o
 -40  44   3       13.39      -70.61     70.61 o
 -37  44   3       38.10       40.07     64.71 o
 -34  44   3       56.89       90.31     62.60 o
 -31  44   3      903.77      782.81     78.69 o
 -28  44   3      182.61      174.95     65.51 o
 -25  44   3     1471.46     1659.06     92.04 o
 -22  44   3      106.55       19.11     63.79 o
 -19  44   3      179.60      122.31     67.24 o
 -16  44   3       33.69      -11.83     63.81 o
 -13  44   3      285.87      195.95     66.90 o
 -10  44   3      865.86      792.83     87.34 o
  -7  44   3      351.44      438.94     80.93 o
  -4  44   3      835.49      925.24     96.28 o
  -1  44   3       34.98      -25.37    103.83 o
 -42  45   3       10.23     -115.21    115.21 o
 -39  45   3      179.41      116.10     78.34 o
 -36  45   3       89.91      -53.03     64.70 o
 -33  45   3      204.68      140.31     73.67 o
 -30  45   3       60.90      -58.46     60.91 o
 -27  45   3      341.64      252.09     73.51 o
 -24  45   3      155.41      121.05     67.12 o
 -21  45   3        0.62      -50.38     61.86 o
 -18  45   3      947.99     1086.63     92.20 o
 -15  45   3        2.92      -66.98     66.98 o
 -12  45   3      345.02      373.38     80.88 o
  -9  45   3       94.95      165.75     79.12 o
  -6  45   3      228.59      299.11     83.07 o
  -3  45   3        3.82       88.19     89.59 o
 -41  46   3      226.61      233.76    163.59 o
 -38  46   3      665.53      880.37    109.36 o
 -35  46   3     1209.65     1122.95     86.44 o
 -32  46   3      178.23      236.47     76.22 o
 -29  46   3      283.09      248.40     76.17 o
 -26  46   3      131.72      157.78     74.57 o
 -23  46   3      382.12      296.64     77.27 o
 -20  46   3      284.00      370.39     78.67 o
 -17  46   3        1.85        8.48     71.59 o
 -14  46   3       52.80      -30.00     74.63 o
 -11  46   3      110.08       46.28     78.33 o
  -8  46   3      615.35      791.66    106.35 o
  -5  46   3     1342.66     1650.65    197.56 o
 -37  47   3      110.20      122.68     90.66 o
 -34  47   3      872.94      916.21     95.75 o
 -31  47   3       82.06       67.08     68.21 o
 -28  47   3      317.60      280.17     78.74 o
 -25  47   3        4.64      -71.04     71.04 o
 -22  47   3     1938.98     2283.36    116.11 o
 -19  47   3      794.30      905.29     91.70 o
 -16  47   3      350.45      368.64     84.06 o
 -13  47   3      602.78      738.01     94.26 o
 -10  47   3      419.66      655.27    100.41 o
 -36  48   3      116.66        4.73     99.53 o
 -33  48   3      390.13      550.63    100.43 o
 -30  48   3       16.64      -71.25     71.25 o
 -27  48   3       27.89       56.29     77.72 o
 -24  48   3      217.48      375.24     85.03 o
 -21  48   3        5.69       69.74     79.57 o
 -18  48   3      222.66      292.84     82.82 o
 -15  48   3      195.24       42.06     87.81 o
 -12  48   3        6.42        2.82    112.78 o
 -35  49   3      137.70      119.80    205.11 o
 -32  49   3      281.81      296.28    105.97 o
 -29  49   3       93.56      133.17     88.76 o
 -26  49   3       60.61      137.50     79.72 o
 -23  49   3      437.25      652.82    103.45 o
 -20  49   3     1287.84     1634.41    143.82 o
 -17  49   3      255.28      139.29    104.74 o
 -14  49   3      306.93      481.20    158.84 o
 -31  50   3        9.89      -25.79    120.89 o
 -28  50   3      304.19      180.37    127.15 o
 -25  50   3      261.09      356.15    131.02 o
 -22  50   3      376.10      605.52    139.79 o
 -19  50   3       37.23       88.66    135.26 o
  -1   1   4       47.21       34.12     19.06 o
  -3   2   4     7054.50     6990.45     81.77 o
   0   2   4    10639.42    10543.61    132.29 o
  -5   3   4   101201.11   106096.25    701.91 o
  -2   3   4     6580.32     5906.20     67.19 o
   1   3   4     6714.09     7091.83     58.40 o
  -7   4   4    12777.36    12835.31     81.80 o
  -4   4   4   180253.25   183901.25   1285.67 o
  -1   4   4       15.94       25.51      9.69 o
   2   4   4    46372.16    44030.76    289.55 o
  -9   5   4    33718.84    36213.79    198.48 o
  -6   5   4    31398.01    30468.80    189.93 o
  -3   5   4    69823.35    70531.59    483.39 o
   0   5   4    10549.86    10980.69     80.03 o
   3   5   4        3.27       19.45      8.18 o
 -11   6   4        7.03       45.21      8.10 o
  -8   6   4     5666.99     6576.69     45.51 o
  -5   6   4     2016.04     2013.78     29.48 o
  -2   6   4    15596.84    16343.23    108.66 o
   1   6   4    10999.64    10931.74     66.87 o
   4   6   4    34013.54    38447.92    228.52 o
 -13   7   4    31990.43    32288.34    195.80 o
 -10   7   4    14872.97    14883.41     95.61 o
  -7   7   4    46084.63    46570.22    266.38 o
  -4   7   4       37.59        7.46      7.69 o
  -1   7   4    10346.47    10155.08     63.71 o
   2   7   4     1963.59     2409.85     22.85 o
   5   7   4     1936.59     1935.37     25.33 o
 -15   8   4    54472.09    59427.16    336.67 o
 -12   8   4     3567.65     3908.05     34.95 o
  -9   8   4     2217.87     2160.07     25.39 o
  -6   8   4    19679.57    20716.70    121.17 o
  -3   8   4       53.16      111.77     10.14 o
   0   8   4     2069.52     1349.94     17.87 o
   3   8   4     4671.91     4904.04     39.10 o
   6   8   4     1399.73     1288.47     21.97 o
 -17   9   4     2843.70     3101.75     32.76 o
 -14   9   4    12005.35    13321.48     86.62 o
 -11   9   4    10695.90    12941.46     87.81 o
  -8   9   4     7934.01     9168.23     62.60 o
  -5   9   4      343.31      268.34     10.71 o
  -2   9   4    25132.25    26357.06    159.37 o
   1   9   4       94.96      189.41     10.28 o
   4   9   4    25186.28    27352.46    172.23 o
   7   9   4    11974.80    13018.67     84.50 o
 -19  10   4    10773.80    11612.67     81.62 o
 -16  10   4     2625.73     2380.79     28.63 o
 -13  10   4     1305.96     1354.79     21.89 o
 -10  10   4    67460.05    75700.12    438.14 o
  -7  10   4     4993.83     4785.63     40.09 o
  -4  10   4    48971.10    52575.24    313.47 o
  -1  10   4       22.10        1.86      7.68 o
   2  10   4    14279.34    14626.63     92.85 o
   5  10   4     5212.55     5723.08     46.11 o
   8  10   4    36159.54    37096.99    218.49 o
 -21  11   4     2817.70     3180.15     36.69 o
 -18  11   4     7094.81     6684.90     55.44 o
 -15  11   4     2633.63     2513.89     27.81 o
 -12  11   4    10162.53    10184.84     70.07 o
  -9  11   4     4781.03     4797.20     39.89 o
  -6  11   4    17870.99    18506.33    125.03 o
  -3  11   4      519.78      255.17     15.30 o
   0  11   4     3767.12     3666.69     34.97 o
   3  11   4     1894.30     1672.19     23.74 o
   6  11   4    27893.03    26538.49    157.23 o
   9  11   4     3694.21     3723.42     38.97 o
 -23  12   4      441.02      392.06     17.97 o
 -20  12   4     2162.54     2049.76     35.68 o
 -17  12   4     9498.13     9044.97     66.06 o
 -14  12   4      553.60      645.70     17.00 o
 -11  12   4     2657.61     2804.16     29.62 o
  -8  12   4     1798.89     2028.19     26.74 o
  -5  12   4     3228.64     3309.16     34.82 o
  -2  12   4     2717.11     2518.41     28.63 o
   1  12   4    40814.55    42018.72    242.14 o
   4  12   4     6566.53     8075.74     60.84 o
   7  12   4       69.36        5.90     12.92 o
  10  12   4        1.84      -13.76     13.76 o
 -25  13   4     3660.98     3727.02     44.13 o
 -22  13   4    10125.89    11003.36     84.59 o
 -19  13   4    15835.22    16146.62    111.37 o
 -16  13   4     1370.45     1326.46     22.04 o
 -13  13   4     9339.93    10056.08     72.31 o
 -10  13   4    16993.78    17745.96    124.85 o
  -7  13   4      478.10      545.81     15.85 o
  -4  13   4     4784.83     5224.90     45.86 o
  -1  13   4    38538.84    42579.88    250.24 o
   2  13   4     2498.30     2899.45     31.70 o
   5  13   4     1080.44     1034.33     20.93 o
   8  13   4       11.46       11.41     14.02 o
  11  13   4     4418.99     4224.65     46.45 o
 -27  14   4     1532.08     1466.76     31.32 o
 -24  14   4    13002.75    13462.54     98.38 o
 -21  14   4      935.65     1093.70     23.82 o
 -18  14   4     4062.90     3403.51     37.36 o
 -15  14   4     9369.10    10210.09     71.21 o
 -12  14   4    10138.15    11359.86     81.45 o
  -9  14   4      973.02      884.33     19.66 o
  -6  14   4       11.72        1.53     10.70 o
  -3  14   4     1520.38     1287.53     21.22 o
   0  14   4    24728.20    26181.36    160.54 o
   3  14   4     6010.53     5924.47     51.49 o
   6  14   4       10.17      -13.38     13.38 o
   9  14   4     1820.33     1878.78     31.44 o
  12  14   4     4073.69     4184.49     47.85 o
 -29  15   4     1055.98      985.16     32.94 o
 -26  15   4     4329.81     4112.44     48.10 o
 -23  15   4    14374.80    14298.44     98.50 o
 -20  15   4    41327.88    41479.21    244.54 o
 -17  15   4     2139.97     2071.46     29.05 o
 -14  15   4     2364.65     2312.16     28.72 o
 -11  15   4      991.76      784.99     19.86 o
  -8  15   4     1325.19     1940.36     26.82 o
  -5  15   4    11322.75    10765.71     74.74 o
  -2  15   4     6394.69     6549.57     52.26 o
   1  15   4       54.61       72.86     12.81 o
   4  15   4      930.23     1100.01     24.28 o
   7  15   4    11569.37    12179.96     89.62 o
  10  15   4     1391.81     1473.45     29.21 o
  13  15   4     1274.04     1087.27     28.74 o
 -31  16   4     2704.96     2798.93     56.81 o
 -28  16   4     1727.51     1777.03     37.39 o
 -25  16   4     7023.22     7578.73     66.12 o
 -22  16   4     1230.70     1278.51     25.35 o
 -19  16   4     5399.68     5254.39     48.47 o
 -16  16   4    17039.16    19068.21    121.00 o
 -13  16   4    16450.48    17861.67    117.64 o
 -10  16   4       27.24       -8.58     10.85 o
  -7  16   4     6096.71     6009.69     47.20 o
  -4  16   4    11321.39    12375.76     83.05 o
  -1  16   4      116.78      232.94     14.28 o
   2  16   4      427.23      431.05     18.78 o
   5  16   4     1094.57     1232.18     25.12 o
   8  16   4     1092.90      953.68     25.37 o
  11  16   4     4887.40     4707.93     53.65 o
  14  16   4     4833.72     5225.37     68.96 o
 -33  17   4    11632.38    11766.37    124.03 o
 -30  17   4     1765.82     1578.44     42.24 o
 -27  17   4    20581.06    19946.31    138.40 o
 -24  17   4      178.72      190.53     18.89 o
 -21  17   4    17397.72    17926.73    116.90 o
 -18  17   4      240.93      166.76     15.57 o
 -15  17   4     1836.80     1770.92     27.75 o
 -12  17   4     8036.05     8469.77     66.52 o
  -9  17   4     1261.90     1387.56     23.17 o
  -6  17   4     1066.62      774.48     18.88 o
  -3  17   4      492.21      280.83     14.83 o
   0  17   4    13601.32    15218.04    106.09 o
   3  17   4     9411.29     9103.66     76.65 o
   6  17   4    10255.00    10565.67     83.66 o
   9  17   4     9550.79    10186.73     86.39 o
  12  17   4       46.99       55.85     22.26 o
  15  17   4      213.81      225.20     26.90 o
 -35  18   4      760.82      761.64     40.06 o
 -32  18   4     3233.43     3243.03     59.37 o
 -29  18   4    47811.95    47825.46    348.07 o
 -26  18   4     3263.05     3259.14     44.67 o
 -23  18   4        2.75      -15.02     15.02 o
 -20  18   4       66.74      -14.33     14.33 o
 -17  18   4      395.07      225.85     16.15 o
 -14  18   4     7444.26     7468.65     60.11 o
 -11  18   4     7408.34     8025.31     63.46 o
  -8  18   4     2186.62     2263.31     29.61 o
  -5  18   4     3341.35     3290.03     36.49 o
  -2  18   4    10276.12    10380.62     80.46 o
   1  18   4    22487.37    24155.33    161.32 o
   4  18   4      298.74      101.99     17.70 o
   7  18   4     3500.48     3559.13     45.87 o
  10  18   4       23.01      -18.98     18.98 o
  13  18   4       38.49      -24.43     24.43 o
  16  18   4     8009.59     8468.26    105.38 o
 -37  19   4       93.07       23.09     34.63 o
 -34  19   4       13.34      -29.02     29.02 o
 -31  19   4     2571.36     2502.54     56.91 o
 -28  19   4     1272.69     1490.30     36.55 o
 -25  19   4     2838.55     2988.04     42.11 o
 -22  19   4     4360.44     4528.71     49.63 o
 -19  19   4    33763.39    34532.74    212.16 o
 -16  19   4     4288.29     4034.09     42.12 o
 -13  19   4     2299.95     2227.69     33.85 o
 -10  19   4     1990.04     2336.26     33.80 o
  -7  19   4      647.78      659.32     19.13 o
  -4  19   4     2190.57     1862.09     31.98 o
  -1  19   4     1809.30     1850.41     32.24 o
   2  19   4     2514.37     2859.21     41.19 o
   5  19   4     2643.44     2491.54     39.97 o
   8  19   4      147.71      122.40     20.93 o
  11  19   4     5029.96     4805.25     67.45 o
  14  19   4      495.56      466.07     31.24 o
  17  19   4     2441.45     2331.60     70.26 o
 -39  20   4      141.71      157.32     38.15 o
 -36  20   4       99.85       65.03     35.09 o
 -33  20   4       53.54      -29.71     29.71 o
 -30  20   4    11929.48    13029.60    125.17 o
 -27  20   4       20.28      -17.70     17.70 o
 -24  20   4     1189.97     1326.35     28.37 o
 -21  20   4     6636.21     6955.43     64.55 o
 -18  20   4    13550.99    13249.63     95.28 o
 -15  20   4     5113.77     5214.66     50.49 o
 -12  20   4    10027.95    10464.16     81.10 o
  -9  20   4      130.37      250.75     17.82 o
  -6  20   4      264.99      371.18     18.92 o
  -3  20   4       86.63      150.05     16.62 o
   0  20   4     1093.28     1023.13     25.33 o
   3  20   4     3958.02     4185.96     52.31 o
   6  20   4    12305.21    12326.23    100.45 o
   9  20   4        8.71      -23.08     23.08 o
  12  20   4      272.10      232.29     28.09 o
  15  20   4     3308.31     3192.68     67.02 o
  18  20   4     2646.56     2623.37     66.07 o
 -41  21   4       23.24       -1.72     39.86 o
 -38  21   4      911.16      879.91     47.28 o
 -35  21   4       25.87      -29.94     29.94 o
 -32  21   4    12977.70    12700.06    131.42 o
 -29  21   4      412.25      137.40     33.63 o
 -26  21   4      711.04      632.58     24.36 o
 -23  21   4        0.07      -15.61     15.61 o
 -20  21   4      237.84      321.26     19.26 o
 -17  21   4    21104.49    21710.68    145.35 o
 -14  21   4     2139.64     2235.11     34.55 o
 -11  21   4     1849.09     2041.36     33.97 o
  -8  21   4     4072.31     3678.39     42.34 o
  -5  21   4       13.45       -1.65     15.43 o
  -2  21   4     4512.15     4866.53     50.66 o
   1  21   4       11.38       18.40     16.84 o
   4  21   4     1664.93     1490.48     33.51 o
   7  21   4      226.73      175.40     25.98 o
  10  21   4      225.11      136.39     27.52 o
  13  21   4     2945.47     2840.20     58.57 o
  16  21   4      196.42      170.45     38.33 o
  19  21   4      650.21      587.02     46.07 o
 -43  22   4        9.60      -52.10     52.10 o
 -40  22   4     1906.40     1854.18     62.19 o
 -37  22   4     1782.08     1881.15     57.69 o
 -34  22   4     5361.17     5859.82     88.09 o
 -31  22   4      484.98      401.67     31.68 o
 -28  22   4      779.24      609.14     31.47 o
 -25  22   4       14.43      -17.04     17.04 o
 -22  22   4     9131.13     9089.76     74.41 o
 -19  22   4     5156.31     5128.65     51.51 o
 -16  22   4       68.86      -16.15     16.15 o
 -13  22   4      166.11       53.22     16.95 o
 -10  22   4       19.37       59.73     16.66 o
  -7  22   4     3169.51     3318.60     42.71 o
  -4  22   4     3108.81     3233.80     42.16 o
  -1  22   4     4763.25     4472.71     52.38 o
   2  22   4    36105.76    36211.63    248.57 o
   5  22   4     2286.75     2308.04     44.54 o
   8  22   4     2996.20     2933.87     55.25 o
  11  22   4      228.20      124.71     29.43 o
  14  22   4      186.24       60.02     36.77 o
  17  22   4       14.75      -38.82     38.82 o
  20  22   4       27.16       40.55     49.75 o
 -45  23   4     1083.70     1190.38     79.29 o
 -42  23   4      149.32      111.47     50.88 o
 -39  23   4       14.29       49.22     37.24 o
 -36  23   4      369.27      407.50     43.02 o
 -33  23   4       54.98       31.15     35.54 o
 -30  23   4     1241.09     1074.83     40.31 o
 -27  23   4     2783.28     2288.03     45.35 o
 -24  23   4     6768.28     6343.82     64.74 o
 -21  23   4       11.62      -15.50     15.50 o
 -18  23   4     3111.45     3170.23     42.29 o
 -15  23   4      166.00       50.19     16.97 o
 -12  23   4     8319.14     8479.33     74.63 o
  -9  23   4      397.38      367.70     21.84 o
  -6  23   4      348.38      436.86     20.95 o
  -3  23   4      314.50      156.72     18.39 o
   0  23   4       92.46      -18.78     18.78 o
   3  23   4     5134.43     5559.01     74.01 o
   6  23   4     1709.15     1672.74     42.90 o
   9  23   4      232.91      208.00     28.64 o
  12  23   4      807.82      698.61     42.70 o
  15  23   4       75.37       22.03     36.14 o
  18  23   4      329.14      331.21     46.88 o
  21  23   4      825.53     1091.59     74.99 o
 -47  24   4        4.64        0.69     66.90 o
 -44  24   4      124.35      172.94     58.97 o
 -41  24   4      380.49      581.99     51.53 o
 -38  24   4     5239.57     5834.42     97.98 o
 -35  24   4     1474.39     1736.63     54.64 o
 -32  24   4    13094.62    12957.40    130.60 o
 -29  24   4    10057.09     9870.64     98.76 o
 -26  24   4    10023.39     9300.72     90.59 o
 -23  24   4     2761.79     2658.48     40.30 o
 -20  24   4      952.53      984.52     26.88 o
 -17  24   4     8056.49     8591.09     79.63 o
 -14  24   4     1183.51     1042.34     26.98 o
 -11  24   4     1444.12     1337.57     29.60 o
  -8  24   4        0.32      -16.75     16.75 o
  -5  24   4     2334.09     2448.27     40.02 o
  -2  24   4      383.21      383.57     23.43 o
   1  24   4     1827.68     1638.18     36.88 o
   4  24   4     1121.86      912.10     36.46 o
   7  24   4     1474.05     1141.30     40.79 o
  10  24   4    10917.57    10733.85    117.53 o
  13  24   4       67.65       -3.45     36.01 o
  16  24   4      325.22      374.57     44.66 o
  19  24   4      168.36      146.32     60.13 o
  22  24   4      224.48      329.96     70.72 o
 -49  25   4      395.45      429.67    121.34 o
 -46  25   4       20.84       42.12     65.33 o
 -43  25   4       44.16       14.06     54.87 o
 -40  25   4        2.37       -3.47     38.73 o
 -37  25   4     4335.45     4885.05     92.72 o
 -34  25   4     3488.32     3548.95     75.38 o
 -31  25   4    15742.07    16026.77    144.92 o
 -28  25   4      658.84      567.27     33.00 o
 -25  25   4    17847.96    17349.33    137.27 o
 -22  25   4     3931.50     3574.52     46.51 o
 -19  25   4     2026.74     1867.67     35.97 o
 -16  25   4     2764.01     2633.21     42.99 o
 -13  25   4     9658.28    10021.02     92.41 o
 -10  25   4      417.27      467.04     23.66 o
  -7  25   4     8037.82     7557.31     71.86 o
  -4  25   4       11.39      -17.78     17.78 o
  -1  25   4     5835.42     5483.36     63.62 o
   2  25   4      855.78      666.89     36.61 o
   5  25   4     2144.37     1814.06     45.96 o
   8  25   4     4163.69     4254.11     75.02 o
  11  25   4      134.60      185.96     37.75 o
  14  25   4      168.29      122.01     38.51 o
  17  25   4      184.62      218.39     54.07 o
  20  25   4      258.87      322.58     64.29 o
  23  25   4      806.98      996.13    118.17 o
 -48  26   4       40.29        9.51     77.03 o
 -45  26   4       11.84      -49.61     56.94 o
 -42  26   4      876.89     1091.67     69.91 o
 -39  26   4      704.51      894.86     50.93 o
 -36  26   4       74.28       56.86     35.60 o
 -33  26   4      290.84      277.19     36.20 o
 -30  26   4     6584.09     6378.80     81.37 o
 -27  26   4     4882.72     5005.97     68.88 o
 -24  26   4      890.55      866.77     33.47 o
 -21  26   4      314.06      195.28     20.02 o
 -18  26   4     8317.60     9167.75     82.25 o
 -15  26   4      929.41      932.06     28.41 o
 -12  26   4     3057.36     3224.94     50.08 o
  -9  26   4      574.93      529.78     25.91 o
  -6  26   4      383.00      238.68     21.31 o
  -3  26   4      694.69      635.17     28.40 o
   0  26   4     7188.86     6549.89     86.42 o
   3  26   4     2068.68     1690.64     46.74 o
   6  26   4      383.11      391.83     35.53 o
   9  26   4     4880.46     5201.10     86.05 o
  12  26   4      148.30      176.44     39.17 o
  15  26   4      355.88      329.02     50.37 o
  18  26   4       11.76       18.74     57.36 o
  21  26   4       83.89       38.79     77.58 o
 -47  27   4      207.63      379.07     74.47 o
 -44  27   4      623.86      588.19     68.21 o
 -41  27   4      959.46      917.38     59.64 o
 -38  27   4     3357.64     3206.21     72.76 o
 -35  27   4      383.01      262.33     38.05 o
 -32  27   4     2667.55     2593.15     59.97 o
 -29  27   4     1262.67     1048.41     41.49 o
 -26  27   4     6988.09     7149.30     82.85 o
 -23  27   4    11966.96    11825.58    105.17 o
 -20  27   4       36.42      -18.21     18.21 o
 -17  27   4     4209.10     4289.38     55.64 o
 -14  27   4     3186.58     3299.73     49.27 o
 -11  27   4       75.26       23.91     19.38 o
  -8  27   4       18.62        8.07     20.51 o
  -5  27   4      274.80      185.80     24.51 o
  -2  27   4     5428.80     5775.15     82.00 o
   1  27   4     4767.42     4889.44     76.67 o
   4  27   4        0.51      -27.34     27.34 o
   7  27   4      255.88      170.90     38.23 o
  10  27   4       20.95       52.92     36.39 o
  13  27   4       19.14      -40.56     40.56 o
  16  27   4        1.39       16.44     54.03 o
  19  27   4      340.77      219.57     79.95 o
  22  27   4        4.45       11.22    110.00 o
 -49  28   4       86.45       98.64     95.65 o
 -46  28   4        1.95      -63.29     64.33 o
 -43  28   4      226.71      164.91     58.40 o
 -40  28   4      701.18      747.43     51.54 o
 -37  28   4     6078.79     6451.84     99.56 o
 -34  28   4     1129.89     1053.15     47.66 o
 -31  28   4      340.52       62.95     36.69 o
 -28  28   4     5892.44     5492.57     74.19 o
 -25  28   4      182.12       62.19     29.77 o
 -22  28   4    13316.27    12595.89    117.33 o
 -19  28   4     2598.10     2355.31     51.17 o
 -16  28   4       94.90       44.12     20.53 o
 -13  28   4      142.93      130.07     23.99 o
 -10  28   4     1189.37     1127.94     34.86 o
  -7  28   4     1781.16     2024.73     55.64 o
  -4  28   4     4615.77     4667.50     72.15 o
  -1  28   4      628.27      523.45     36.97 o
   2  28   4     1118.92      989.50     42.56 o
   5  28   4      897.55      930.49     43.39 o
   8  28   4     2484.75     2794.77     69.60 o
  11  28   4      734.03      922.59     52.05 o
  14  28   4      397.22      396.50     62.03 o
  17  28   4     1237.75     1408.71    102.22 o
  20  28   4       16.55     -113.13    113.13 o
 -48  29   4        0.03       58.59     92.74 o
 -45  29   4       11.14       -5.19     66.25 o
 -42  29   4      276.80      333.93     58.89 o
 -39  29   4       14.70       22.27     39.04 o
 -36  29   4      426.97      301.28     40.09 o
 -33  29   4      285.36      211.74     37.06 o
 -30  29   4     1247.15      953.62     40.58 o
 -27  29   4       74.24      -26.49     26.49 o
 -24  29   4      399.20      194.42     28.36 o
 -21  29   4     3127.16     2932.43     53.27 o
 -18  29   4     1332.56     1054.39     34.93 o
 -15  29   4      318.65      269.23     26.17 o
 -12  29   4      457.99      547.96     32.12 o
  -9  29   4       96.07       68.14     28.31 o
  -6  29   4     3098.13     3484.00     64.08 o
  -3  29   4     4898.90     5149.77     77.39 o
   0  29   4     3740.37     3095.06     70.47 o
   3  29   4     4239.62     4118.64     77.37 o
   6  29   4       13.17      -35.41     35.41 o
   9  29   4      402.67      533.07     45.67 o
  12  29   4      135.61      136.23     59.46 o
  15  29   4        2.83      -14.87     60.11 o
  18  29   4      271.50      161.96     80.50 o
 -47  30   4        6.04      -74.74     74.74 o
 -44  30   4      101.19      111.94     60.81 o
 -41  30   4     1037.51     1105.02     70.11 o
 -38  30   4        2.41      -25.87     35.05 o
 -35  30   4       86.09      -14.15     36.57 o
 -32  30   4      763.36      903.92     43.04 o
 -29  30   4        0.77      -27.81     27.81 o
 -26  30   4     9559.80     9761.57    103.47 o
 -23  30   4      175.39      120.57     27.56 o
 -20  30   4     1321.48     1272.45     44.31 o
 -17  30   4        0.75      -24.77     24.77 o
 -14  30   4     2933.43     2725.19     57.38 o
 -11  30   4      676.61      838.60     39.78 o
  -8  30   4       24.76       -2.58     29.40 o
  -5  30   4    10776.71    10674.53    117.31 o
  -2  30   4     1969.90     1684.56     51.03 o
   1  30   4       91.82      -32.39     32.39 o
   4  30   4      602.47      621.72     44.65 o
   7  30   4      627.23      633.98     46.30 o
  10  30   4       87.09      114.00     51.65 o
  13  30   4       82.85       45.41     60.45 o
  16  30   4      720.31      723.80     92.60 o
  19  30   4       94.21     -109.53    110.85 o
 -49  31   4        3.75      -79.80     79.80 o
 -46  31   4       19.78      -12.22     59.84 o
 -43  31   4        9.22       10.29     56.27 o
 -40  31   4        0.27      -46.57     46.57 o
 -37  31   4     1225.70     1068.68     50.72 o
 -34  31   4     1216.74     1047.57     48.32 o
 -31  31   4       78.97      -28.93     28.93 o
 -28  31   4     1926.60     1702.04     47.64 o
 -25  31   4     3095.54     2760.77     55.82 o
 -22  31   4     1331.56     1419.78     40.42 o
 -19  31   4     5958.53     6025.17     78.41 o
 -16  31   4      787.77      670.74     37.28 o
 -13  31   4      273.62       68.36     31.26 o
 -10  31   4     2979.65     3059.22     66.10 o
  -7  31   4     3694.44     3548.08     68.83 o
  -4  31   4      472.85      324.99     37.94 o
  -1  31   4      151.82       31.43     35.11 o
   2  31   4       14.40      -34.18     34.18 o
   5  31   4      523.22      475.90     46.89 o
   8  31   4      219.51      139.07     47.08 o
  11  31   4       23.84       12.61     60.88 o
  14  31   4      121.76       60.07     74.64 o
  17  31   4      218.71      265.98    118.21 o
 -48  32   4       74.83      199.14     85.78 o
 -45  32   4       42.56       24.50     65.39 o
 -42  32   4       17.99      -46.22     53.73 o
 -39  32   4      390.05      402.30     50.57 o
 -36  32   4      537.22      462.62     43.26 o
 -33  32   4      143.34      -33.48     33.48 o
 -30  32   4      916.49      610.23     37.51 o
 -27  32   4      584.10      584.24     36.31 o
 -24  32   4      579.03      331.83     32.30 o
 -21  32   4     1483.05     1320.44     42.19 o
 -18  32   4       14.07      -29.35     29.35 o
 -15  32   4       92.18       75.78     31.59 o
 -12  32   4      563.67      543.31     38.97 o
  -9  32   4     6480.96     6496.14     95.10 o
  -6  32   4     7409.65     7408.44    102.84 o
  -3  32   4      188.72       10.68     35.68 o
   0  32   4     1109.29      827.19     48.17 o
   3  32   4     4115.60     4240.88     87.70 o
   6  32   4      763.73      743.46     56.08 o
   9  32   4        2.51      -59.99     59.99 o
  12  32   4      170.75      193.14     75.65 o
  15  32   4        0.08      -56.04     90.46 o
 -47  33   4      206.57      161.09     83.03 o
 -44  33   4       53.73       38.36     67.39 o
 -41  33   4      121.32      155.44     57.29 o
 -38  33   4        9.20      -29.66     43.40 o
 -35  33   4      413.77      314.67     40.78 o
 -32  33   4      409.59      211.85     34.98 o
 -29  33   4      681.48      539.54     36.28 o
 -26  33   4      838.10      766.24     38.34 o
 -23  33   4      703.47      864.13     42.80 o
 -20  33   4     5418.89     5263.14     82.14 o
 -17  33   4     4230.31     4810.26     82.23 o
 -14  33   4     5375.45     5548.56     88.71 o
 -11  33   4      105.97       16.09     36.45 o
  -8  33   4     3622.26     4058.47     79.16 o
  -5  33   4      445.74      247.90     39.45 o
  -2  33   4      322.74      238.25     42.26 o
   1  33   4     1278.26     1148.93     54.30 o
   4  33   4      663.86      691.23     66.61 o
   7  33   4        0.06      -57.44     57.44 o
  10  33   4        8.55      -43.30     63.68 o
  13  33   4      953.92     1132.06    101.41 o
 -46  34   4      772.57     1092.74    101.99 o
 -43  34   4       69.84       40.36     60.01 o
 -40  34   4      108.09       53.76     52.32 o
 -37  34   4      402.15      504.22     49.16 o
 -34  34   4     1112.30      917.73     48.08 o
 -31  34   4       50.90       25.59     32.23 o
 -28  34   4      584.96      423.52     38.31 o
 -25  34   4     2060.51     1788.61     51.95 o
 -22  34   4    12704.14    12655.19    143.07 o
 -19  34   4     1491.15     1463.65     51.75 o
 -16  34   4    12708.67    13418.19    148.79 o
 -13  34   4     3399.43     3114.76     73.09 o
 -10  34   4       40.96      -35.29     35.29 o
  -7  34   4     3466.70     3762.59     81.19 o
  -4  34   4      806.25      917.04     50.35 o
  -1  34   4       86.72        9.11     39.67 o
   2  34   4      790.80      928.40     58.24 o
   5  34   4        6.66       46.63     65.97 o
   8  34   4      626.86      610.35     75.03 o
  11  34   4        0.23      -73.05     73.05 o
  14  34   4        4.67     -108.44    110.77 o
 -48  35   4      236.37      152.64    199.53 o
 -45  35   4       81.02      166.33     70.18 o
 -42  35   4      469.55      428.66     65.06 o
 -39  35   4      277.49      355.29     56.75 o
 -36  35   4      120.17      -25.23     41.37 o
 -33  35   4      256.78      103.78     40.16 o
 -30  35   4      615.93      579.00     41.57 o
 -27  35   4      236.56      260.27     36.96 o
 -24  35   4      162.01      202.70     37.48 o
 -21  35   4     1026.19     1022.74     47.78 o
 -18  35   4     1185.79     1101.98     50.81 o
 -15  35   4     6522.58     6964.28    106.05 o
 -12  35   4        5.74      -35.52     35.52 o
  -9  35   4     4248.22     4790.36     94.39 o
  -6  35   4      166.35       93.19     40.39 o
  -3  35   4        3.51      -37.64     37.64 o
   0  35   4      374.71      330.51     52.54 o
   3  35   4      136.95      139.71     54.81 o
   6  35   4      164.40      266.96     77.23 o
   9  35   4      741.46      923.95     94.93 o
  12  35   4      194.43      195.87    117.21 o
 -47  36   4       21.11      -22.09    111.23 o
 -44  36   4       52.20       88.81     74.08 o
 -41  36   4      149.30       97.26     64.94 o
 -38  36   4       23.78      -52.80     52.80 o
 -35  36   4       12.43      -42.80     43.01 o
 -32  36   4        6.08      -33.75     33.75 o
 -29  36   4      216.10       80.82     36.09 o
 -26  36   4      715.44      657.08     42.82 o
 -23  36   4     6326.54     6221.72    101.60 o
 -20  36   4      448.56      582.25     44.47 o
 -17  36   4       13.21      -26.81     36.44 o
 -14  36   4        0.44       38.73     39.27 o
 -11  36   4      185.23      128.57     40.86 o
  -8  36   4     2002.83     1947.64     64.07 o
  -5  36   4     1027.15     1113.31     55.84 o
  -2  36   4      431.42      441.48     53.78 o
   1  36   4      226.51      311.97     52.88 o
   4  36   4      270.73      355.06     79.87 o
   7  36   4     1309.74     1150.64    115.83 o
  10  36   4       85.91       49.74    114.22 o
 -46  37   4      210.01      303.12    122.57 o
 -43  37   4       12.09       33.15     71.96 o
 -40  37   4        0.04      -59.22     59.22 o
 -37  37   4       54.40       49.43     56.43 o
 -34  37   4     1020.71     1064.93     64.64 o
 -31  37   4       13.24      -34.65     34.65 o
 -28  37   4      360.62      315.09     39.25 o
 -25  37   4      429.07      391.50     42.93 o
 -22  37   4     5541.83     5380.69     95.30 o
 -19  37   4      124.86      -18.34     38.69 o
 -16  37   4     1879.04     1710.23     60.78 o
 -13  37   4      148.26      166.18     41.83 o
 -10  37   4      850.14      908.82     52.86 o
  -7  37   4       71.37       -8.41     40.34 o
  -4  37   4        2.68      -25.03     47.06 o
  -1  37   4       92.59      -10.48     52.39 o
   2  37   4      255.99      272.71     69.98 o
   5  37   4       89.82      -31.95     87.89 o
   8  37   4       11.85      -12.72    111.50 o
 -45  38   4      577.61      624.96    140.29 o
 -42  38   4      167.16      136.01     90.21 o
 -39  38   4      357.52      416.37     70.94 o
 -36  38   4     1944.48     2151.43     98.68 o
 -33  38   4      138.07      102.30     52.73 o
 -30  38   4     1577.01     1551.15     57.23 o
 -27  38   4     1621.75     1631.89     56.54 o
 -24  38   4      155.27      155.99     39.76 o
 -21  38   4     4203.11     4523.37     94.01 o
 -18  38   4      987.20      868.57     52.65 o
 -15  38   4       94.35      -36.88     39.63 o
 -12  38   4      214.14      217.75     45.31 o
  -9  38   4       27.49      -40.09     40.09 o
  -6  38   4      245.58      186.13     48.87 o
  -3  38   4        4.56      -56.26     56.26 o
   0  38   4        5.87       93.72     65.52 o
   3  38   4     2307.81     2399.04    138.33 o
   6  38   4        0.00      -62.88    111.77 o
 -44  39   4       11.85      -71.28     91.51 o
 -41  39   4      173.56      378.13     80.00 o
 -38  39   4      213.53      276.51     66.82 o
 -35  39   4      107.97       -4.21     55.08 o
 -32  39   4      608.29      686.60     58.85 o
 -29  39   4      533.85      572.94     48.17 o
 -26  39   4     1262.89     1337.26     60.18 o
 -23  39   4      159.44      117.74     41.43 o
 -20  39   4      174.65       89.22     42.00 o
 -17  39   4     1052.79     1194.92     57.24 o
 -14  39   4      790.83      724.84     52.49 o
 -11  39   4        5.38      -42.32     42.32 o
  -8  39   4     1824.02     1991.61     79.76 o
  -5  39   4       41.51        1.85     64.32 o
  -2  39   4       10.79      -25.61     70.26 o
   1  39   4      528.75      713.22     94.43 o
   4  39   4       68.16       53.70     95.49 o
   7  39   4       36.77     -115.72    115.72 o
 -43  40   4      118.97      119.09     98.51 o
 -40  40   4        2.98      -14.95     70.26 o
 -37  40   4      105.21       77.49     64.13 o
 -34  40   4       18.94       35.86     57.16 o
 -31  40   4      437.60      439.47     52.94 o
 -28  40   4     2013.17     2094.69     70.58 o
 -25  40   4      638.34      717.84     54.93 o
 -22  40   4      179.36      109.61     45.21 o
 -19  40   4      434.47      395.96     50.93 o
 -16  40   4     5690.07     6180.89    131.14 o
 -13  40   4      361.86      319.65     53.18 o
 -10  40   4       15.65        8.99     50.54 o
  -7  40   4      691.71      837.57     74.94 o
  -4  40   4       78.97       79.51     68.30 o
  -1  40   4       61.01      -24.76     79.05 o
   2  40   4     1805.05     2205.46    141.94 o
   5  40   4        7.39      -48.49    112.61 o
 -42  41   4      111.01      126.50     95.17 o
 -39  41   4       24.06      -54.09     69.78 o
 -36  41   4       45.17       20.74     67.28 o
 -33  41   4     1185.45     1132.76    107.97 o
 -30  41   4      209.06      146.02     48.77 o
 -27  41   4        4.10      -10.52     50.02 o
 -24  41   4        9.93      -23.57     45.01 o
 -21  41   4        0.25       -6.86     49.35 o
 -18  41   4       16.21        4.31     51.01 o
 -15  41   4     1730.00     1940.95     81.58 o
 -12  41   4       49.57      -51.40     51.40 o
  -9  41   4     1174.93     1364.96     92.14 o
  -6  41   4      317.16      287.26     79.94 o
  -3  41   4      157.08       -1.54     76.12 o
   0  41   4      403.54      623.07    102.36 o
   3  41   4       52.33      -59.58    112.12 o
 -44  42   4      436.03      649.79    245.47 o
 -41  42   4       91.21      -92.40     92.40 o
 -38  42   4       90.66      146.07     73.68 o
 -35  42   4       19.17       -6.99    122.19 o
 -32  42   4       25.12      -20.80     60.84 o
 -29  42   4       51.75      -17.87     49.02 o
 -26  42   4      108.50      103.71     52.51 o
 -23  42   4      113.01       82.30     54.85 o
 -20  42   4      797.30      896.46     71.52 o
 -17  42   4      359.33      192.17     63.87 o
 -14  42   4        8.68       19.55     59.64 o
 -11  42   4      433.50      512.13     77.55 o
  -8  42   4       46.28       50.70     74.78 o
  -5  42   4      177.60      119.79     82.14 o
  -2  42   4       98.92      148.25     87.83 o
   1  42   4      483.39      420.17    129.27 o
 -43  43   4        0.01      -91.95    142.91 o
 -40  43   4      271.83      353.09    118.53 o
 -37  43   4      345.61      367.64     81.22 o
 -34  43   4      342.69      267.41     97.80 o
 -31  43   4     1198.56     1337.83     81.01 o
 -28  43   4        2.23      -61.60     62.09 o
 -25  43   4       21.96      -42.17     54.84 o
 -22  43   4        1.27      -57.91     57.91 o
 -19  43   4       93.87       97.21     62.14 o
 -16  43   4      797.05     1001.91     79.69 o
 -13  43   4       31.71       63.38     75.52 o
 -10  43   4       63.00       11.10     84.68 o
  -7  43   4       41.93       30.98     86.15 o
  -4  43   4     1031.93     1431.55    161.67 o
  -1  43   4        0.19      -98.97     98.97 o
 -42  44   4      197.14      182.78    219.63 o
 -39  44   4        0.66      -18.57    110.83 o
 -36  44   4      364.82      362.66     83.48 o
 -33  44   4     1543.25     1724.72    108.39 o
 -30  44   4      185.35      201.47     65.53 o
 -27  44   4        0.51      -69.42     69.42 o
 -24  44   4        0.00      -28.21     77.26 o
 -21  44   4       28.32      -67.75     67.75 o
 -18  44   4       36.56      213.16     78.46 o
 -15  44   4        1.00      -42.65     80.53 o
 -12  44   4      467.53      550.07    100.57 o
  -9  44   4      101.56      162.35     95.07 o
  -6  44   4     1924.67     2542.61    136.62 o
  -3  44   4      248.39       84.67    104.64 o
 -38  45   4      841.59     1001.71    144.87 o
 -35  45   4       13.13       37.82     76.11 o
 -32  45   4        0.54      -31.91     72.62 o
 -29  45   4      213.89      267.49     80.98 o
 -26  45   4       78.27       60.99     75.87 o
 -23  45   4      253.93      291.38     89.65 o
 -20  45   4      113.40      121.71     88.13 o
 -17  45   4       14.15       29.42     84.55 o
 -14  45   4      775.94      826.97    108.76 o
 -11  45   4      689.73      620.18    109.57 o
  -8  45   4      634.98      726.66    134.04 o
  -5  45   4       96.27      148.58    108.29 o
 -37  46   4      113.73       26.12    116.07 o
 -34  46   4       68.76      109.25     95.35 o
 -31  46   4       15.74      -62.88     63.68 o
 -28  46   4       17.83      -43.35     73.33 o
 -25  46   4      238.69      198.11     78.01 o
 -22  46   4       61.45      141.72     89.80 o
 -19  46   4      542.05      551.29    103.41 o
 -16  46   4      295.81      264.35    100.21 o
 -13  46   4       75.69      120.84     98.07 o
 -10  46   4      353.67      656.20    131.59 o
  -7  46   4      139.57      146.45    112.16 o
 -36  47   4       10.83     -126.00    147.26 o
 -33  47   4       11.71      -13.65    105.08 o
 -30  47   4        0.18       17.11     78.15 o
 -27  47   4       42.83        6.22     81.14 o
 -24  47   4      148.08       60.84     95.93 o
 -21  47   4      195.90      185.44     94.34 o
 -18  47   4      125.13      106.21     96.68 o
 -15  47   4      583.30      578.99    131.90 o
 -12  47   4        1.82      267.51    120.38 o
 -35  48   4       96.94       95.25    152.32 o
 -32  48   4      134.75       95.59    118.47 o
 -29  48   4      140.15       96.08     91.97 o
 -26  48   4      217.97      277.51     96.66 o
 -23  48   4       21.94       29.46    120.18 o
 -20  48   4       55.29       38.24    114.31 o
 -17  48   4      209.55      251.56    132.38 o
 -14  48   4       86.96       96.54    119.97 o
 -31  49   4       58.37     -110.44    110.44 o
 -28  49   4        9.53     -108.54    108.54 o
 -25  49   4        9.49       68.19    119.27 o
 -22  49   4       13.14      208.86    120.96 o
 -19  49   4       78.73      259.01    122.20 o
   0   1   5     8860.11     9443.57    127.59 o
  -2   2   5    50356.61    53205.00    559.60 o
   1   2   5      833.97      702.24     30.02 o
  -4   3   5    29658.38    31060.01    258.14 o
  -1   3   5     1289.58     1363.70     36.22 o
   2   3   5   107735.38   113109.59    750.15 o
  -6   4   5        0.01      -13.90     13.90 o
  -3   4   5    12207.88    13478.16    125.82 o
   0   4   5        2.65       23.34     13.00 o
   3   4   5      842.78      932.83     21.97 o
  -8   5   5     6962.56     7752.04     54.90 o
  -5   5   5     4905.40     4682.54     50.42 o
  -2   5   5    18330.13    18992.70    144.79 o
   1   5   5   104656.12   109884.33    691.64 o
   4   5   5    72777.20    77138.09    429.78 o
 -10   6   5    10744.58    12444.63     82.29 o
  -7   6   5      338.59      126.15     10.06 o
  -4   6   5     2971.76     3540.42     36.87 o
  -1   6   5     2700.76     3192.46     31.76 o
   2   6   5     1041.95     1350.48     19.28 o
   5   6   5      920.07      771.03     14.44 o
 -12   7   5     4178.20     4511.19     37.90 o
  -9   7   5     1757.45     2010.94     23.41 o
  -6   7   5    14008.80    15857.29    113.10 o
  -3   7   5      235.25      321.20     15.46 o
   0   7   5    16151.45    16505.94    106.43 o
   3   7   5     5693.55     5685.74     46.07 o
   6   7   5      706.89      800.74     17.96 o
 -14   8   5     1493.37     1637.90     31.63 o
 -11   8   5     3687.68     4444.90     37.18 o
  -8   8   5      761.49      723.01     13.59 o
  -5   8   5    44845.86    45736.05    281.70 o
  -2   8   5    32080.69    33112.06    197.91 o
   1   8   5      117.17      234.15     10.42 o
   4   8   5    24884.78    27571.78    162.68 o
   7   8   5    19907.12    20882.48    151.92 o
 -16   9   5    15289.09    16038.71    115.81 o
 -13   9   5    13176.54    15203.27    107.74 o
 -10   9   5     1621.31     1586.57     22.87 o
  -7   9   5    14102.97    14484.61     92.94 o
  -4   9   5      477.86      347.17     11.45 o
  -1   9   5     6996.72     7273.75     51.05 o
   2   9   5      351.72      277.95     11.15 o
   5   9   5      109.32       47.24     11.93 o
   8   9   5       15.41       33.39     14.51 o
 -18  10   5      356.44      361.31     18.12 o
 -15  10   5     3244.10     3276.93     40.51 o
 -12  10   5     2360.16     1965.02     26.69 o
  -9  10   5     8894.34     9560.17     64.42 o
  -6  10   5     2983.11     3311.93     30.11 o
  -3  10   5     1526.56     1193.19     19.18 o
   0  10   5      126.51      251.80     10.79 o
   3  10   5    39677.06    43196.09    264.61 o
   6  10   5      236.96      350.34     17.02 o
   9  10   5     2284.25     2078.53     34.15 o
 -20  11   5     2685.81     3345.28     41.37 o
 -17  11   5    10443.21    12087.58     95.78 o
 -14  11   5     1097.48     1077.34     22.75 o
 -11  11   5     2024.18     1925.64     26.25 o
  -8  11   5       68.56       25.49     10.64 o
  -5  11   5    13244.27    13944.80     91.14 o
  -2  11   5      626.43      898.80     18.08 o
   1  11   5    16968.65    17205.18    117.49 o
   4  11   5     1347.26     1337.51     25.75 o
   7  11   5     4159.40     4512.20     48.36 o
  10  11   5     2037.13     2253.70     33.38 o
 -22  12   5      710.85      657.70     20.07 o
 -19  12   5      757.61      759.71     21.22 o
 -16  12   5     1780.68     1719.95     29.47 o
 -13  12   5      257.73      286.30     14.48 o
 -10  12   5      230.68      371.14     14.25 o
  -7  12   5    20864.26    22329.72    142.36 o
  -4  12   5     1726.10     1616.11     23.93 o
  -1  12   5     4169.87     4412.75     42.92 o
   2  12   5     1071.36     1301.54     35.08 o
   5  12   5      746.04      790.32     22.06 o
   8  12   5       27.22      -15.53     15.53 o
  11  12   5       60.85       67.88     16.07 o
 -24  13   5     2578.08     2444.92     38.07 o
 -21  13   5     4403.70     4850.95     51.91 o
 -18  13   5     3181.46     3088.88     39.40 o
 -15  13   5     1367.20     1364.53     26.09 o
 -12  13   5      141.48       88.99     12.64 o
  -9  13   5     3652.56     3696.69     38.66 o
  -6  13   5    11987.86    11462.37     85.51 o
  -3  13   5    10592.20    10108.38     78.12 o
   0  13   5      372.69      508.80     18.36 o
   3  13   5      746.67      972.00     22.80 o
   6  13   5       83.87       77.04     16.55 o
   9  13   5       50.81        3.25     15.58 o
  12  13   5      732.15      611.41     23.49 o
 -26  14   5      490.76      520.25     24.04 o
 -23  14   5     3048.19     3401.69     41.54 o
 -20  14   5     2636.73     2741.30     38.54 o
 -17  14   5     6777.90     7298.96     61.77 o
 -14  14   5      414.62      454.85     21.94 o
 -11  14   5    10526.27    11088.53     89.48 o
  -8  14   5     2016.00     2684.16     36.07 o
  -5  14   5    22652.77    22956.49    159.62 o
  -2  14   5     6319.96     6267.11     56.83 o
   1  14   5     3089.79     3097.36     46.13 o
   4  14   5    14848.54    15751.81    123.31 o
   7  14   5     5358.18     5719.19     60.14 o
  10  14   5     5267.26     5625.93     61.29 o
  13  14   5     2830.80     2740.51     43.10 o
 -28  15   5     2991.92     2768.67     47.54 o
 -25  15   5     3419.45     3121.12     43.20 o
 -22  15   5      690.82      643.15     20.00 o
 -19  15   5      774.76      731.97     21.03 o
 -16  15   5     6178.01     6560.89     56.10 o
 -13  15   5    11833.18    12473.09     97.30 o
 -10  15   5     2994.19     2941.16     39.52 o
  -7  15   5     3176.98     2862.48     37.16 o
  -4  15   5        1.23      -12.70     12.70 o
  -1  15   5     1008.55      900.03     22.85 o
   2  15   5     1359.23     1316.90     27.65 o
   5  15   5     7335.68     7358.17     65.25 o
   8  15   5     3873.69     3991.43     48.92 o
  11  15   5     2054.49     2138.32     37.50 o
  14  15   5    11112.74    11403.14    106.22 o
 -30  16   5    23592.47    23604.45    209.07 o
 -27  16   5     6118.48     5839.01     62.65 o
 -24  16   5      829.03      851.92     24.00 o
 -21  16   5       13.24      -14.42     14.42 o
 -18  16   5      455.18      595.65     19.34 o
 -15  16   5      153.84      184.33     16.51 o
 -12  16   5     7424.73     8007.17     72.06 o
  -9  16   5     4885.97     5302.50     54.25 o
  -6  16   5    16198.29    17089.43    129.37 o
  -3  16   5        1.01      -14.75     14.75 o
   0  16   5        4.78      -14.82     14.82 o
   3  16   5      118.71       30.24     16.68 o
   6  16   5      170.80      218.74     18.91 o
   9  16   5     2318.27     2062.39     37.65 o
  12  16   5     5836.87     5806.23     66.95 o
  15  16   5      754.40      677.14     38.34 o
 -32  17   5     6009.44     6403.67     87.69 o
 -29  17   5      954.71     1000.35     36.41 o
 -26  17   5      152.21      176.17     19.97 o
 -23  17   5       22.37      -15.65     15.65 o
 -20  17   5      248.88      268.60     17.54 o
 -17  17   5     1904.52     2088.79     33.03 o
 -14  17   5     3631.03     3999.67     42.58 o
 -11  17   5      972.48      711.81     22.33 o
  -8  17   5    19907.59    20786.30    148.93 o
  -5  17   5       94.08      -14.90     14.90 o
  -2  17   5     2800.15     1954.49     35.36 o
   1  17   5      530.59      209.19     18.20 o
   4  17   5      367.58      301.54     19.59 o
   7  17   5    10805.46    10751.45     89.50 o
  10  17   5     3297.12     2744.03     43.63 o
  13  17   5      127.99      -24.22     24.22 o
  16  17   5      147.21      242.58     34.14 o
 -34  18   5     1739.11     1655.42     47.90 o
 -31  18   5     1489.78     1899.30     48.91 o
 -28  18   5     2875.33     2936.33     48.63 o
 -25  18   5      746.49      943.39     25.46 o
 -22  18   5     2034.06     1950.86     31.52 o
 -19  18   5     2847.39     2952.46     39.50 o
 -16  18   5    33261.46    35005.04    227.39 o
 -13  18   5       60.14       38.95     14.85 o
 -10  18   5     3164.30     3152.42     43.79 o
  -7  18   5     4292.62     4318.27     52.08 o
  -4  18   5    26989.44    26306.57    189.97 o
  -1  18   5      643.60      604.06     24.81 o
   2  18   5     2075.93     2214.24     35.82 o
   5  18   5      337.64      264.31     21.75 o
   8  18   5      660.58      731.23     29.60 o
  11  18   5      542.29      490.56     28.43 o
  14  18   5     1162.99     1094.73     44.16 o
  17  18   5     1181.78     1292.63     51.32 o
 -36  19   5     2477.79     2461.67     64.22 o
 -33  19   5     2657.44     2523.20     55.60 o
 -30  19   5     3456.18     2882.55     54.61 o
 -27  19   5      297.71      209.63     22.86 o
 -24  19   5     3212.72     3368.62     43.42 o
 -21  19   5     2494.98     2224.63     33.32 o
 -18  19   5     1122.94     1221.72     33.61 o
 -15  19   5     3512.87     3145.96     41.02 o
 -12  19   5     8389.04     8946.57     76.70 o
  -9  19   5    26039.07    27547.82    186.83 o
  -6  19   5    20994.24    20159.09    146.34 o
  -3  19   5    29611.39    30188.24    209.21 o
   0  19   5        8.74      -15.96     15.96 o
   3  19   5     1320.74     1315.16     29.40 o
   6  19   5    10213.80    10283.04     88.95 o
   9  19   5      163.29       63.84     23.33 o
  12  19   5     2044.90     1840.91     44.39 o
  15  19   5      499.88      520.97     35.92 o
  18  19   5      535.24      511.28     42.20 o
 -38  20   5      887.16      877.95     50.00 o
 -35  20   5     1045.32     1065.82     45.66 o
 -32  20   5      271.29      214.78     31.77 o
 -29  20   5     9830.63     9693.60     96.53 o
 -26  20   5     6340.77     6616.47     66.13 o
 -23  20   5     2691.28     2577.48     39.53 o
 -20  20   5     5493.34     5012.29     49.94 o
 -17  20   5      201.44      143.50     17.55 o
 -14  20   5     2112.71     2168.22     37.62 o
 -11  20   5     5688.56     5883.53     58.81 o
  -8  20   5     4337.01     4432.49     48.96 o
  -5  20   5      829.77      861.10     24.59 o
  -2  20   5      574.17      656.32     24.94 o
   1  20   5     2402.63     2123.35     35.85 o
   4  20   5      694.32      570.18     25.85 o
   7  20   5      230.97      107.85     22.93 o
  10  20   5      547.04      530.81     30.97 o
  13  20   5     4172.60     4483.82     68.92 o
  16  20   5     3248.44     3222.01     70.50 o
  19  20   5       43.42      -17.49     39.00 o
 -40  21   5       56.74       56.82     41.20 o
 -37  21   5      607.22      701.74     43.85 o
 -34  21   5      510.91      450.86     37.29 o
 -31  21   5      210.78      195.97     29.25 o
 -28  21   5     2856.45     3142.89     53.70 o
 -25  21   5     7263.05     7422.98     71.37 o
 -22  21   5        6.52      -15.87     15.87 o
 -19  21   5      784.84      906.80     23.09 o
 -16  21   5      113.95      136.45     17.43 o
 -13  21   5     2045.92     2234.68     38.82 o
 -10  21   5    16148.80    16519.46    125.71 o
  -7  21   5     4037.85     4053.45     48.79 o
  -4  21   5       55.92       56.17     15.39 o
  -1  21   5     2766.16     2366.40     38.50 o
   2  21   5     1623.20     1561.17     33.65 o
   5  21   5      104.82      -20.83     20.83 o
   8  21   5     2660.43     2542.77     53.09 o
  11  21   5     4435.85     4545.02     68.99 o
  14  21   5     5126.08     5335.42     87.59 o
  17  21   5      256.97      311.21     43.32 o
  20  21   5      257.43      230.36     47.13 o
 -42  22   5     1222.31     1293.83     68.72 o
 -39  22   5      222.93      209.31     41.41 o
 -36  22   5     1050.71     1006.88     46.15 o
 -33  22   5     6693.22     6503.62     84.98 o
 -30  22   5     4203.65     3962.76     63.31 o
 -27  22   5      974.84     1002.41     34.09 o
 -24  22   5     2949.98     2814.17     44.53 o
 -21  22   5      911.34      845.81     23.76 o
 -18  22   5       54.35       10.36     15.15 o
 -15  22   5       23.28      -12.98     17.23 o
 -12  22   5      599.90      580.53     22.85 o
  -9  22   5      792.72      934.22     25.18 o
  -6  22   5      128.42      119.91     17.21 o
  -3  22   5     5066.86     5502.29     59.81 o
   0  22   5     3363.31     3728.21     50.64 o
   3  22   5      332.77      212.98     24.89 o
   6  22   5      278.84      121.94     26.42 o
   9  22   5     2493.49     2460.59     51.75 o
  12  22   5       40.61      -29.51     29.51 o
  15  22   5      771.57      733.00     45.67 o
  18  22   5       54.95       26.29     41.20 o
  21  22   5      992.05     1130.31     76.28 o
 -44  23   5        9.45      -15.97     52.32 o
 -41  23   5      400.67      400.94     49.17 o
 -38  23   5       71.82       99.85     37.86 o
 -35  23   5       73.69       38.98     33.87 o
 -32  23   5      107.20       86.44     28.37 o
 -29  23   5     9829.82     9210.62    102.60 o
 -26  23   5      189.60       98.17     24.25 o
 -23  23   5      892.06      803.19     24.88 o
 -20  23   5     5308.89     5564.18     55.66 o
 -17  23   5     3891.26     4046.09     46.50 o
 -14  23   5     5120.18     5231.31     54.84 o
 -11  23   5      254.16      253.23     18.68 o
  -8  23   5      368.28      336.62     18.27 o
  -5  23   5     1571.34     1301.55     30.54 o
  -2  23   5    19580.04    21125.38    159.40 o
   1  23   5     6375.28     6551.32     72.06 o
   4  23   5      164.16      106.88     31.09 o
   7  23   5     1596.90     1662.79     45.23 o
  10  23   5      132.24       73.50     30.15 o
  13  23   5      955.44      695.96     42.34 o
  16  23   5      106.29       87.02     43.15 o
  19  23   5     4015.75     4774.61    114.51 o
  22  23   5      150.34      114.46     64.90 o
 -46  24   5       10.12       36.63     67.05 o
 -43  24   5        0.01      -28.31     49.31 o
 -40  24   5      108.54       96.19     40.57 o
 -37  24   5     1285.67     1279.45     50.82 o
 -34  24   5      346.47      291.12     34.93 o
 -31  24   5     4190.83     4339.56     70.16 o
 -28  24   5     8885.66     8149.53     94.53 o
 -25  24   5      145.95       69.32     22.88 o
 -22  24   5      122.84       83.16     18.93 o
 -19  24   5     2203.11     2536.81     38.44 o
 -16  24   5     2711.23     2644.56     39.49 o
 -13  24   5     1705.29     1605.12     31.44 o
 -10  24   5     3339.09     3163.37     41.56 o
  -7  24   5     1447.79     1469.35     31.12 o
  -4  24   5      171.40      191.73     22.71 o
  -1  24   5       61.48      -23.38     23.38 o
   2  24   5     1953.54     1701.05     45.95 o
   5  24   5     4937.74     4868.66     71.04 o
   8  24   5     2155.68     2071.90     51.17 o
  11  24   5      139.05      184.68     35.09 o
  14  24   5      847.26      920.82     51.54 o
  17  24   5      168.07      183.23     50.15 o
  20  24   5      120.02      104.33     59.13 o
  23  24   5      156.68       20.29     85.37 o
 -48  25   5      119.35      198.86     85.11 o
 -45  25   5       70.79       75.32     59.68 o
 -42  25   5       96.34        2.54     45.67 o
 -39  25   5      124.94      170.17     42.08 o
 -36  25   5      108.12       71.81     35.47 o
 -33  25   5      856.86      929.63     42.51 o
 -30  25   5     1359.07     1350.87     42.72 o
 -27  25   5     9130.68     8800.02     98.59 o
 -24  25   5        5.95      -19.38     19.38 o
 -21  25   5     3677.96     3784.02     47.65 o
 -18  25   5     2750.91     3086.46     43.30 o
 -15  25   5        9.76      -17.36     17.36 o
 -12  25   5       18.02      -16.02     16.02 o
  -9  25   5     2065.90     2341.11     42.47 o
  -6  25   5      883.56      972.66     29.17 o
  -3  25   5    14651.52    15611.17    129.00 o
   0  25   5     4520.06     4241.67     64.95 o
   3  25   5      878.28      734.40     34.89 o
   6  25   5     2136.65     2071.91     50.01 o
   9  25   5      490.84      605.96     39.06 o
  12  25   5       11.48      -16.22     37.82 o
  15  25   5        3.05      -40.52     40.52 o
  18  25   5      316.22      365.57     63.60 o
  21  25   5      642.21      889.07     94.25 o
 -47  26   5      181.49       71.77     79.42 o
 -44  26   5       41.68      -30.27     51.65 o
 -41  26   5      851.80      862.27     56.09 o
 -38  26   5     2603.56     2779.54     74.09 o
 -35  26   5     2674.05     2584.40     72.13 o
 -32  26   5      737.25      727.47     39.04 o
 -29  26   5       38.11      -27.64     27.64 o
 -26  26   5     2510.39     2325.77     60.99 o
 -23  26   5      651.75      549.87     25.57 o
 -20  26   5     1097.37      842.36     26.25 o
 -17  26   5      118.78       59.68     19.05 o
 -14  26   5      490.06      527.05     23.70 o
 -11  26   5     3949.96     3876.27     50.58 o
  -8  26   5      853.57      930.06     29.05 o
  -5  26   5    28410.45    28657.04    214.94 o
  -2  26   5     1686.94     1388.87     46.77 o
   1  26   5      960.14      880.75     38.91 o
   4  26   5     1548.49     1240.78     41.11 o
   7  26   5      595.71      612.69     47.26 o
  10  26   5       69.98       53.07     35.34 o
  13  26   5      753.00      712.76     53.95 o
  16  26   5     1694.43     1715.46     75.20 o
  19  26   5      108.21       89.88     64.80 o
  22  26   5       17.82        1.30    112.68 o
 -46  27   5       65.08       56.36     76.03 o
 -43  27   5       77.65       89.94     53.33 o
 -40  27   5       58.42       58.96     41.18 o
 -37  27   5      824.75      901.19     49.29 o
 -34  27   5     1778.48     1859.70     56.95 o
 -31  27   5      150.54      104.09     31.23 o
 -28  27   5       61.38      -27.37     27.37 o
 -25  27   5     2456.90     2195.01     48.43 o
 -22  27   5     2141.33     2087.51     41.70 o
 -19  27   5       64.03       36.07     20.23 o
 -16  27   5     1223.09     1220.61     30.89 o
 -13  27   5       67.52       53.25     19.74 o
 -10  27   5     4041.85     4264.91     61.10 o
  -7  27   5    27428.37    28416.60    219.58 o
  -4  27   5    20455.51    21264.45    190.75 o
  -1  27   5     3629.08     3704.47     68.38 o
   2  27   5     2303.67     1940.60     52.01 o
   5  27   5      655.98      532.69     36.12 o
   8  27   5      114.79       55.01     34.93 o
  11  27   5      136.16       -6.95     41.15 o
  14  27   5     1625.71     1572.81     71.71 o
  17  27   5      586.93      709.81     75.77 o
  20  27   5      172.82      127.71    112.54 o
 -48  28   5     1205.74     1258.75    110.90 o
 -45  28   5       46.47       55.66     58.97 o
 -42  28   5      143.04      225.93     52.19 o
 -39  28   5      953.73     1134.76     56.32 o
 -36  28   5       85.37       37.99     36.74 o
 -33  28   5     1031.71     1025.33     47.11 o
 -30  28   5     1120.05     1141.82     42.78 o
 -27  28   5     1195.43     1332.78     41.40 o
 -24  28   5       33.02      -25.35     25.35 o
 -21  28   5     4189.21     4489.75     62.29 o
 -18  28   5     1057.84      946.19     30.56 o
 -15  28   5     8215.92     8057.80     80.70 o
 -12  28   5    13714.07    14056.22    130.49 o
  -9  28   5     6375.46     6483.94     81.71 o
  -6  28   5    17808.79    17826.57    167.01 o
  -3  28   5       25.24      -28.47     28.47 o
   0  28   5      448.96      464.25     37.68 o
   3  28   5      259.48      236.69     34.39 o
   6  28   5     1112.86     1112.36     56.33 o
   9  28   5     2631.96     2283.11     75.20 o
  12  28   5       11.94      -45.93     45.93 o
  15  28   5      194.98      147.42     58.14 o
  18  28   5      492.64      371.81    118.08 o
 -47  29   5     1196.96     1669.26    117.17 o
 -44  29   5        6.18      -55.07     55.07 o
 -41  29   5      488.23      407.44     52.56 o
 -38  29   5        0.01      -20.54     37.65 o
 -35  29   5      262.29      149.77     37.23 o
 -32  29   5      368.63      292.64     35.36 o
 -29  29   5      419.93      340.67     33.75 o
 -26  29   5      966.13      798.12     39.34 o
 -23  29   5       57.82      -21.63     27.01 o
 -20  29   5       36.88        2.08     24.85 o
 -17  29   5      925.22      804.57     31.72 o
 -14  29   5     5847.02     6169.61     79.18 o
 -11  29   5       51.76      -20.70     26.49 o
  -8  29   5     7962.28     8037.24     96.58 o
  -5  29   5      214.86      234.43     31.89 o
  -2  29   5     1206.92     1080.49     43.59 o
   1  29   5      198.46       69.62     33.91 o
   4  29   5     1386.13     1346.95     48.24 o
   7  29   5      110.12       74.23     43.14 o
  10  29   5       24.04      -14.04     44.94 o
  13  29   5        0.63       27.90     53.13 o
  16  29   5      236.41      171.99     75.84 o
  19  29   5       84.29       26.07    115.30 o
 -46  30   5      180.55      202.73     80.86 o
 -43  30   5       30.06      -14.32     53.18 o
 -40  30   5      335.83      422.92     50.35 o
 -37  30   5       35.48      -38.10     38.10 o
 -34  30   5      269.27      282.43     39.29 o
 -31  30   5     2336.69     2633.19     69.95 o
 -28  30   5     2014.00     2001.53     51.40 o
 -25  30   5     1202.39     1126.10     39.49 o
 -22  30   5    16994.80    18160.68    164.24 o
 -19  30   5     1086.76     1058.02     37.68 o
 -16  30   5     3967.12     4009.25     61.32 o
 -13  30   5     3465.97     3511.97     63.50 o
 -10  30   5      213.11      190.83     31.82 o
  -7  30   5     2464.23     2708.47     58.50 o
  -4  30   5     2258.46     2130.66     53.88 o
  -1  30   5      684.24      485.16     40.80 o
   2  30   5     1604.61     1492.61     51.71 o
   5  30   5      333.61      458.41     45.26 o
   8  30   5     1237.51     1308.98     75.03 o
  11  30   5      883.21      865.57     73.02 o
  14  30   5      297.99      146.73     73.63 o
  17  30   5      102.58     -106.89    106.89 o
 -45  31   5      279.64      290.03     72.57 o
 -42  31   5      150.06      145.80     55.46 o
 -39  31   5       95.25       37.09     44.35 o
 -36  31   5        1.62      -38.83     38.83 o
 -33  31   5       87.43      129.09     36.65 o
 -30  31   5      795.76      789.98     39.58 o
 -27  31   5      581.70      483.79     35.32 o
 -24  31   5     5689.22     5673.68     79.09 o
 -21  31   5     1246.09     1346.33     44.87 o
 -18  31   5     2937.11     2966.06     57.68 o
 -15  31   5     3275.18     3022.04     64.57 o
 -12  31   5      702.43      604.66     37.86 o
  -9  31   5     7014.89     7038.79     95.89 o
  -6  31   5      662.63      449.06     38.22 o
  -3  31   5       30.05      -31.82     31.82 o
   0  31   5       88.30      -33.94     33.94 o
   3  31   5      108.80      171.55     39.87 o
   6  31   5     1400.16     1289.83     68.16 o
   9  31   5      446.94      413.23     66.08 o
  12  31   5      992.07     1188.98    109.60 o
  15  31   5        7.85     -107.26    107.26 o
 -47  32   5       49.82       -4.47     81.93 o
 -44  32   5       86.60      112.01     60.01 o
 -41  32   5      509.39      532.98     63.86 o
 -38  32   5      244.35      307.33     46.19 o
 -35  32   5      205.79      205.85     43.08 o
 -32  32   5       83.01      -17.67     32.22 o
 -29  32   5        9.79      -28.45     28.45 o
 -26  32   5     1722.65     1592.28     50.34 o
 -23  32   5     1953.89     1753.86     49.17 o
 -20  32   5      882.74      903.84     38.00 o
 -17  32   5     4069.64     4159.99     67.26 o
 -14  32   5        0.31      -29.10     29.10 o
 -11  32   5    22254.39    22581.92    212.36 o
  -8  32   5     1955.49     1964.91     57.03 o
  -5  32   5     3276.03     2986.12     66.87 o
  -2  32   5       18.71      -32.02     32.02 o
   1  32   5       14.74      -26.26     37.72 o
   4  32   5      463.18      552.97     54.64 o
   7  32   5       20.18      -32.74     55.33 o
  10  32   5        0.00      -75.66     75.66 o
  13  32   5      448.73      611.09    127.01 o
 -46  33   5       24.12      -30.97     77.97 o
 -43  33   5       11.12       -1.55     56.47 o
 -40  33   5      371.34      318.61     63.21 o
 -37  33   5        3.04      -39.57     39.57 o
 -34  33   5      432.00      442.03     46.40 o
 -31  33   5      175.99      153.38     34.42 o
 -28  33   5       12.51      -27.72     27.72 o
 -25  33   5      698.67      647.84     37.16 o
 -22  33   5      641.60      562.06     37.84 o
 -19  33   5      135.02       63.65     31.97 o
 -16  33   5     6673.65     7298.82    100.74 o
 -13  33   5     2460.56     2378.05     59.49 o
 -10  33   5     2919.28     3124.07     70.26 o
  -7  33   5      312.14      242.35     38.47 o
  -4  33   5     2922.76     3099.52     68.25 o
  -1  33   5      424.21      328.06     44.13 o
   2  33   5      438.53      494.37     57.27 o
   5  33   5      681.95      683.66     69.44 o
   8  33   5      336.96      248.09     94.57 o
  11  33   5      277.26      326.36     94.58 o
  14  33   5       63.36     -107.51    107.51 o
 -45  34   5       56.13       53.61     78.56 o
 -42  34   5      240.18      226.71     60.06 o
 -39  34   5      211.60      268.56     54.30 o
 -36  34   5       11.83      -39.55     39.55 o
 -33  34   5      483.59      420.63     46.42 o
 -30  34   5       55.87      -16.10     31.92 o
 -27  34   5      264.48      184.55     34.24 o
 -24  34   5      614.73      668.50     39.76 o
 -21  34   5       18.68      -30.93     30.93 o
 -18  34   5     1770.22     1942.39     57.41 o
 -15  34   5     2226.45     2260.19     57.87 o
 -12  34   5        8.14      -33.90     33.90 o
  -9  34   5     6410.47     6671.27    101.42 o
  -6  34   5       11.46      -27.84     38.40 o
  -3  34   5       94.74       11.32     39.46 o
   0  34   5     4093.89     4738.51    107.41 o
   3  34   5      838.19      975.87     68.68 o
   6  34   5      271.96      222.94     68.15 o
   9  34   5      489.72      379.86     92.99 o
  12  34   5      389.51       20.96    117.36 o
 -44  35   5     1064.72     1321.17    118.47 o
 -41  35   5      452.92      617.17     67.52 o
 -38  35   5      250.70      357.81     61.23 o
 -35  35   5      134.01       28.99     43.35 o
 -32  35   5     1167.52     1139.62     56.67 o
 -29  35   5      243.66      245.01     37.61 o
 -26  35   5      791.49      904.69     42.94 o
 -23  35   5      355.31      464.71     37.60 o
 -20  35   5     2283.48     2562.22     60.87 o
 -17  35   5      132.08      120.01     36.86 o
 -14  35   5     2865.43     2664.21     66.68 o
 -11  35   5       74.49      -34.93     35.87 o
  -8  35   5       76.79       -7.89     38.96 o
  -5  35   5       41.39       13.77     38.06 o
  -2  35   5       83.50      162.72     51.30 o
   1  35   5        7.33      -54.13     58.12 o
   4  35   5      472.10      501.68     72.07 o
   7  35   5       43.75      -23.88     83.39 o
  10  35   5        3.28     -106.01    106.01 o
 -46  36   5      230.88      265.90    122.77 o
 -43  36   5      582.55      595.86    104.67 o
 -40  36   5     1787.34     2158.38    100.96 o
 -37  36   5       11.37      -52.38     53.00 o
 -34  36   5       82.56       47.98     43.49 o
 -31  36   5       36.22      -24.66     38.19 o
 -28  36   5      633.35      670.18     42.97 o
 -25  36   5      101.06       64.15     34.62 o
 -22  36   5        1.98       75.96     32.91 o
 -19  36   5     1014.79     1163.50     49.85 o
 -16  36   5     3654.20     3827.37     82.80 o
 -13  36   5     2313.20     2211.36     77.33 o
 -10  36   5      528.17      509.39     46.53 o
  -7  36   5      371.28      420.72     46.15 o
  -4  36   5     1027.74     1214.54     67.19 o
  -1  36   5      630.52      596.48     56.96 o
   2  36   5      105.94      180.46     58.22 o
   5  36   5      522.53      617.54     99.99 o
   8  36   5      318.95      176.25    112.79 o
 -45  37   5       19.76     -103.19    103.19 o
 -42  37   5        0.37       17.09     86.30 o
 -39  37   5        1.66      -60.16     60.16 o
 -36  37   5      793.64      821.97     98.98 o
 -33  37   5        0.20        3.08     43.53 o
 -30  37   5      602.85      548.62     47.71 o
 -27  37   5      593.89      717.43     46.15 o
 -24  37   5     2032.89     2020.00     59.73 o
 -21  37   5      206.95      204.04     36.65 o
 -18  37   5      287.12      352.23     41.81 o
 -15  37   5       95.87       39.89     40.83 o
 -12  37   5        7.11      -39.11     39.11 o
  -9  37   5      164.54      154.19     50.03 o
  -6  37   5       16.24       30.79     46.94 o
  -3  37   5     1114.28     1468.78     77.91 o
   0  37   5        0.18      -26.17     53.26 o
   3  37   5      583.75      710.51    113.13 o
   6  37   5      265.05       -4.66    111.91 o
 -44  38   5       35.39     -107.51    107.51 o
 -41  38   5      382.08      380.03     79.24 o
 -38  38   5      289.28      264.42     67.45 o
 -35  38   5        0.20      -52.20     52.20 o
 -32  38   5       69.47       42.97     41.38 o
 -29  38   5       77.56       49.36     41.34 o
 -26  38   5      334.86      452.37     46.58 o
 -23  38   5     1517.04     1457.35     55.22 o
 -20  38   5     1701.06     1821.68     64.33 o
 -17  38   5      456.92      653.68     49.41 o
 -14  38   5      100.61      106.65     48.20 o
 -11  38   5      641.26      618.45     58.48 o
  -8  38   5      100.13       58.03     49.51 o
  -5  38   5       10.95      -55.03     55.03 o
  -2  38   5        0.20       -5.34     53.92 o
   1  38   5      139.41      271.49     81.51 o
   4  38   5      914.93     1092.09    143.83 o
   7  38   5        2.62     -105.12    105.12 o
 -43  39   5      186.71      145.08    114.92 o
 -40  39   5       42.74      104.29     71.25 o
 -37  39   5      125.94       99.46     63.97 o
 -34  39   5      155.80      140.16     57.46 o
 -31  39   5       52.32       17.31     42.80 o
 -28  39   5     4442.72     4783.88    100.51 o
 -25  39   5      511.67      574.97     49.20 o
 -22  39   5       14.05       18.95     40.66 o
 -19  39   5       41.36       24.86     44.59 o
 -16  39   5      220.25      223.11     52.00 o
 -13  39   5       18.55       17.05     48.26 o
 -10  39   5       94.47      -19.25     50.23 o
  -7  39   5     1590.60     1817.34    101.78 o
  -4  39   5      486.53      457.95     73.59 o
  -1  39   5      569.15      606.15     89.78 o
   2  39   5     1216.03     1549.39    170.53 o
   5  39   5        2.16      -30.02    110.77 o
 -42  40   5        1.61      -83.94    111.92 o
 -39  40   5        0.22      -67.19     67.19 o
 -36  40   5      307.57      232.01     70.15 o
 -33  40   5      969.92      936.36     70.94 o
 -30  40   5      109.07       44.66     44.42 o
 -27  40   5     1771.65     1835.01     68.73 o
 -24  40   5      428.71      538.87     51.11 o
 -21  40   5        4.80      -44.26     44.26 o
 -18  40   5      982.38     1162.72     65.12 o
 -15  40   5      656.02      728.96     61.50 o
 -12  40   5        7.76      -47.63     47.63 o
  -9  40   5     2350.27     2653.16    103.57 o
  -6  40   5       23.92      -61.87     61.87 o
  -3  40   5      247.90      308.26     84.64 o
   0  40   5      672.25      794.91    117.29 o
   3  40   5      593.88      778.36    152.67 o
 -41  41   5      290.14      248.30    119.88 o
 -38  41   5       86.89      -52.19     67.41 o
 -35  41   5      754.00      580.46     74.31 o
 -32  41   5       41.43       18.84     49.13 o
 -29  41   5       95.62       30.59     46.50 o
 -26  41   5     6023.80     6881.79    140.23 o
 -23  41   5       11.83      -46.38     46.38 o
 -20  41   5        7.20      -44.13     44.13 o
 -17  41   5      173.88      151.52     53.32 o
 -14  41   5      115.70       45.01     55.64 o
 -11  41   5      883.93     1190.07     81.92 o
  -8  41   5      489.04      556.65     82.96 o
  -5  41   5      151.86      123.82     85.30 o
  -2  41   5       69.13      277.51    101.38 o
   1  41   5      462.68      576.08    136.73 o
 -40  42   5       41.09       22.37    108.75 o
 -37  42   5      258.54      265.47     94.28 o
 -34  42   5       43.52      -59.68     59.68 o
 -31  42   5      132.61      195.65     54.52 o
 -28  42   5       52.86      143.92     51.96 o
 -25  42   5        4.58        1.09     47.82 o
 -22  42   5      294.77      141.53     57.86 o
 -19  42   5      723.62      867.79     70.43 o
 -16  42   5     1329.76     1585.41     95.09 o
 -13  42   5      138.05      207.54     69.85 o
 -10  42   5       40.37      131.39     76.43 o
  -7  42   5      938.77     1055.14    109.10 o
  -4  42   5      123.61       -7.71     89.44 o
  -1  42   5      389.15      519.25    114.16 o
 -39  43   5       87.24      100.81    121.77 o
 -36  43   5       44.07      -62.44    107.55 o
 -33  43   5        2.71      -27.94     65.45 o
 -30  43   5        0.09      -39.91     54.73 o
 -27  43   5      289.79      190.22     55.85 o
 -24  43   5      702.35      844.77     65.03 o
 -21  43   5       88.30      -31.85     58.86 o
 -18  43   5      139.07      270.53     65.47 o
 -15  43   5     1317.90     1499.78    105.35 o
 -12  43   5      401.39      473.47     84.46 o
  -9  43   5       84.87       64.37     88.58 o
  -6  43   5      299.21      338.15    120.93 o
  -3  43   5        0.02      -90.03     90.03 o
 -38  44   5        0.64       30.94    114.32 o
 -35  44   5       80.47      119.46    108.67 o
 -32  44   5       21.39      -38.08     67.15 o
 -29  44   5        3.17       38.43     56.07 o
 -26  44   5      199.79      171.83     60.18 o
 -23  44   5       54.93      -34.00     63.53 o
 -20  44   5        4.14      -63.51     63.51 o
 -17  44   5       46.87      170.75     77.59 o
 -14  44   5      358.76      561.47     97.71 o
 -11  44   5        2.18       67.45     90.50 o
  -8  44   5      339.11      319.28    115.04 o
  -5  44   5      260.44      286.48    109.99 o
 -37  45   5       45.73       63.84    116.06 o
 -34  45   5      151.11      127.30    111.86 o
 -31  45   5        8.70      -36.38     74.11 o
 -28  45   5       25.85       47.06     68.64 o
 -25  45   5       30.15       85.83     61.42 o
 -22  45   5      121.39       83.00     66.95 o
 -19  45   5        3.69      -68.44     68.44 o
 -16  45   5       11.30      -83.55     83.55 o
 -13  45   5     2200.03     2357.39    171.12 o
 -10  45   5      851.44      876.36    137.86 o
  -7  45   5       20.66      -34.63    111.50 o
 -36  46   5        0.07     -102.14    102.14 o
 -33  46   5        2.96      -76.95    105.99 o
 -30  46   5      274.41      314.29     96.49 o
 -27  46   5      303.66      309.43     97.87 o
 -24  46   5       70.08       62.27    102.63 o
 -21  46   5       99.56       55.70     89.80 o
 -18  46   5      102.50       34.93    109.81 o
 -15  46   5      613.22      499.15    126.70 o
 -12  46   5      919.37     1253.94    151.03 o
 -32  47   5      264.44      339.72    148.42 o
 -29  47   5      445.59      604.07    105.86 o
 -26  47   5      298.06      346.85     98.59 o
 -23  47   5        0.36       26.22     94.07 o
 -20  47   5      485.25      726.97    111.65 o
 -17  47   5      471.65      501.79    128.70 o
 -14  47   5      543.20      880.37    136.80 o
 -28  48   5       92.89      212.08     98.16 o
 -25  48   5      156.52       70.17     97.61 o
 -22  48   5       39.33      130.46     94.99 o
 -19  48   5       17.87      -92.31     92.31 o
   0   0   6     6181.18     6743.71    175.27 o
   1   1   6    12212.01    12034.88    185.63 o
  -1   2   6    18992.58    18510.79    239.83 o
   2   2   6     1547.29     2021.78     58.65 o
  -3   3   6    14154.58    14483.50    183.48 o
   0   3   6     4559.50     4241.85     58.18 o
   3   3   6    54461.53    57854.98    412.84 o
  -5   4   6    19017.41    19167.40    170.12 o
  -2   4   6      639.89      551.78     18.44 o
   1   4   6     1660.26     1482.90     27.31 o
   4   4   6    32440.87    32065.49    230.32 o
  -7   5   6     5776.69     5590.28     51.55 o
  -4   5   6    18864.11    19982.42    170.97 o
  -1   5   6     2747.58     2492.95     31.01 o
   2   5   6     9282.50     9420.69     80.63 o
   5   5   6      675.57      807.85     20.08 o
  -9   6   6     7921.48     8030.47     64.78 o
  -6   6   6     9245.56     9375.68     81.86 o
  -3   6   6     1264.35     1379.62     24.58 o
   0   6   6    18027.03    17039.85    122.13 o
   3   6   6    40733.10    41167.91    255.95 o
   6   6   6       56.85      -11.65     11.65 o
 -11   7   6      142.37       97.09     12.40 o
  -8   7   6    26825.28    27834.01    194.85 o
  -5   7   6     8045.06     8306.24     69.26 o
  -2   7   6     4451.64     4231.03     41.02 o
   1   7   6    21126.96    20581.39    134.51 o
   4   7   6      737.17      761.76     17.84 o
   7   7   6      245.63      265.01     15.87 o
 -13   8   6     5168.83     5147.21     47.15 o
 -10   8   6     1470.42     1456.78     24.92 o
  -7   8   6     8977.06    10050.80     79.32 o
  -4   8   6      662.96      567.44     14.62 o
  -1   8   6     2895.02     2794.05     33.00 o
   2   8   6     8040.89     8381.17     62.60 o
   5   8   6     1101.44     1014.83     21.14 o
   8   8   6       33.68       -7.80     12.49 o
 -15   9   6     9181.31     9289.37     84.53 o
 -12   9   6     1960.04     1895.20     29.46 o
  -9   9   6     6389.54     6687.09     54.53 o
  -6   9   6     4176.54     4727.19     43.66 o
  -3   9   6     9885.63    11670.68     81.40 o
   0   9   6       37.17      -11.43     11.43 o
   3   9   6    16914.19    16515.53    113.52 o
   6   9   6      168.99      223.10     15.58 o
   9   9   6     1746.57     1843.65     31.95 o
 -17  10   6      104.57       62.31     15.19 o
 -14  10   6     3732.17     3998.37     43.41 o
 -11  10   6       20.89       47.77     12.64 o
  -8  10   6     9473.91     9520.43     73.65 o
  -5  10   6    10327.39    10684.50     75.94 o
  -2  10   6    18337.61    18936.50    123.09 o
   1  10   6    11572.43    12385.88     87.51 o
   4  10   6      624.55      648.65     22.66 o
   7  10   6       72.06      126.20     15.48 o
  10  10   6        2.55      -14.59     14.59 o
 -19  11   6       82.33      126.67     16.99 o
 -16  11   6      699.05      835.78     22.09 o
 -13  11   6      252.44       95.55     13.77 o
 -10  11   6     1214.18     1084.17     25.52 o
  -7  11   6    12635.69    12699.93     94.15 o
  -4  11   6     6411.40     6928.95     57.09 o
  -1  11   6     1476.16     1546.45     25.84 o
   2  11   6     5027.20     4908.63     47.56 o
   5  11   6      357.13      325.32     17.57 o
   8  11   6     1547.52     1440.67     30.76 o
  11  11   6     2992.61     3525.30     45.64 o
 -21  12   6     1531.09     1312.46     29.63 o
 -18  12   6     3401.87     3631.93     46.23 o
 -15  12   6     1292.53     1402.60     26.53 o
 -12  12   6      196.49      203.65     14.59 o
  -9  12   6    39501.01    42578.66    260.38 o
  -6  12   6     2521.62     2409.49     32.52 o
  -3  12   6     2841.28     2923.93     36.40 o
   0  12   6     9563.87    10245.74     76.92 o
   3  12   6     1834.26     1954.37     29.89 o
   6  12   6     4389.51     4397.73     49.05 o
   9  12   6     3307.65     3437.97     44.16 o
  12  12   6     1412.96     1367.92     30.95 o
 -23  13   6        2.86       46.86     18.80 o
 -20  13   6        0.00       -8.71     15.55 o
 -17  13   6     1552.10     1634.48     30.56 o
 -14  13   6      384.16      413.65     16.88 o
 -11  13   6     6054.43     5866.50     49.62 o
  -8  13   6     2901.47     2390.97     33.94 o
  -5  13   6    14687.29    15747.45    111.44 o
  -2  13   6    29209.10    29784.94    192.76 o
   1  13   6      362.07      305.46     19.36 o
   4  13   6     5332.27     5261.81     56.49 o
   7  13   6     2707.31     2697.81     41.25 o
  10  13   6        7.87      -17.87     17.87 o
  13  13   6      710.54      793.90     30.66 o
 -25  14   6      803.73      870.55     29.55 o
 -22  14   6      665.75      651.86     25.09 o
 -19  14   6     6636.45     6242.91     80.25 o
 -16  14   6     1693.54     1773.68     37.81 o
 -13  14   6     4217.15     4702.81     48.13 o
 -10  14   6     4823.71     4757.28     46.03 o
  -7  14   6      768.13      926.10     20.50 o
  -4  14   6    15936.00    16723.87    118.39 o
  -1  14   6     4441.68     4926.25     51.33 o
   2  14   6    11501.61    11993.99    101.94 o
   5  14   6        4.99      -10.32     14.29 o
   8  14   6      514.58      442.55     22.78 o
  11  14   6     3297.40     3419.02     50.99 o
  14  14   6     1113.91     1047.29     47.40 o
 -27  15   6      846.67      787.19     36.50 o
 -24  15   6      867.22      904.92     29.23 o
 -21  15   6     4244.97     4253.98     51.10 o
 -18  15   6     3194.57     3310.10     48.93 o
 -15  15   6     2254.71     2500.16     36.53 o
 -12  15   6       10.38       15.32     14.09 o
  -9  15   6      188.29      166.13     15.20 o
  -6  15   6     4013.25     3708.75     43.58 o
  -3  15   6      139.76      144.16     15.55 o
   0  15   6     3088.78     3498.83     76.22 o
   3  15   6     5102.65     5409.26     63.07 o
   6  15   6      200.67      234.09     20.36 o
   9  15   6      618.80      675.92     27.03 o
  12  15   6      302.88      234.60     29.39 o
  15  15   6     1012.96     1023.46     47.11 o
 -29  16   6     2854.18     3029.23     72.06 o
 -26  16   6     8156.70     8586.45     85.35 o
 -23  16   6     1982.45     1941.69     39.54 o
 -20  16   6      882.77     1036.79     25.47 o
 -17  16   6    16300.22    16793.72    125.49 o
 -14  16   6      735.31      824.71     23.96 o
 -11  16   6     6871.36     7691.12     81.29 o
  -8  16   6      532.01      468.81     19.24 o
  -5  16   6      567.09      597.46     20.51 o
  -2  16   6     5192.72     5189.68     56.34 o
   1  16   6      189.84      134.26     16.70 o
   4  16   6     2426.66     2221.55     41.91 o
   7  16   6      705.27      793.41     27.56 o
  10  16   6     6985.82     6990.91     84.59 o
  13  16   6       10.55      -30.82     30.82 o
  16  16   6     4175.49     4800.04     78.68 o
 -31  17   6        5.14        4.25     27.67 o
 -28  17   6     1121.06     1135.37     41.12 o
 -25  17   6     2297.69     2057.46     38.41 o
 -22  17   6     1499.28     1433.62     30.97 o
 -19  17   6       73.30       98.79     16.48 o
 -16  17   6     6064.29     6569.31     66.74 o
 -13  17   6     2730.60     2493.58     40.21 o
 -10  17   6        3.53      -13.78     13.78 o
  -7  17   6    11973.97    13180.57    112.15 o
  -4  17   6     5781.59     6227.14     64.43 o
  -1  17   6     3158.44     3356.67     47.83 o
   2  17   6     1991.50     1984.24     37.77 o
   5  17   6     2272.92     2384.21     42.07 o
   8  17   6     1856.01     1985.97     41.58 o
  11  17   6     2951.18     2746.50     64.62 o
  14  17   6      866.31      853.01     42.10 o
  17  17   6     4198.26     4318.97     78.30 o
 -33  18   6     2052.08     2060.94     52.95 o
 -30  18   6     1098.22      990.53     43.74 o
 -27  18   6     2138.92     2111.08     49.05 o
 -24  18   6     3665.46     4090.83     51.01 o
 -21  18   6     2165.36     2172.85     36.85 o
 -18  18   6      612.82      575.63     22.86 o
 -15  18   6      749.21      877.82     23.77 o
 -12  18   6     2664.00     2790.44     44.32 o
  -9  18   6      303.84      237.65     20.56 o
  -6  18   6      378.35      386.63     20.88 o
  -3  18   6       40.86       -3.73     16.03 o
   0  18   6      947.61      835.68     26.36 o
   3  18   6      277.48      346.96     23.09 o
   6  18   6      290.87      256.56     23.77 o
   9  18   6       86.51       84.03     28.14 o
  12  18   6       28.76        0.73     26.78 o
  15  18   6     4572.33     4326.30     76.76 o
  18  18   6       56.05       64.16     32.55 o
 -35  19   6      244.03      281.68     34.47 o
 -32  19   6     1509.49     1313.95     48.10 o
 -29  19   6      166.56      125.97     32.37 o
 -26  19   6     4057.97     3720.44     59.67 o
 -23  19   6     2168.14     2104.09     36.79 o
 -20  19   6     2114.97     1938.37     35.22 o
 -17  19   6      240.21      185.57     19.45 o
 -14  19   6      635.76      769.10     25.17 o
 -11  19   6      174.52      200.79     18.80 o
  -8  19   6     1752.76     1931.50     35.22 o
  -5  19   6      338.17      387.15     21.20 o
  -2  19   6     2197.91     2072.55     39.89 o
   1  19   6      371.62      416.61     22.99 o
   4  19   6     4052.15     3745.82     54.69 o
   7  19   6      588.18      542.74     31.74 o
  10  19   6      171.84      132.45     34.03 o
  13  19   6     1784.74     1548.20     51.84 o
  16  19   6     2072.71     2338.24     60.63 o
  19  19   6      140.85      120.23     36.10 o
 -37  20   6      418.77      413.76     37.77 o
 -34  20   6      579.95      626.45     37.91 o
 -31  20   6        2.55      -32.45     32.45 o
 -28  20   6     5347.63     5434.63     84.41 o
 -25  20   6        9.91      -21.85     21.85 o
 -22  20   6      429.78      497.73     23.69 o
 -19  20   6      580.98      630.72     23.96 o
 -16  20   6     4632.64     4254.69     51.18 o
 -13  20   6        1.80      -14.28     14.28 o
 -10  20   6     4724.30     4832.41     56.34 o
  -7  20   6     1583.45     1760.56     36.04 o
  -4  20   6        1.37      -15.37     17.18 o
  -1  20   6      608.61      524.53     24.23 o
   2  20   6      154.27       65.84     21.74 o
   5  20   6     9476.02     9230.95     95.62 o
   8  20   6      252.30      273.79     36.04 o
  11  20   6       30.74       -6.15     27.63 o
  14  20   6      413.93      446.83     38.97 o
  17  20   6       41.84       29.56     33.72 o
  20  20   6      101.14       65.92     35.97 o
 -39  21   6      270.55      276.09     38.44 o
 -36  21   6     1065.51     1107.31     45.04 o
 -33  21   6      216.74      145.70     30.48 o
 -30  21   6     4870.94     5111.06     88.43 o
 -27  21   6      104.67      150.49     31.48 o
 -24  21   6     2856.66     2890.12     48.57 o
 -21  21   6        7.91      -17.65     18.47 o
 -18  21   6     7365.93     8137.42     80.46 o
 -15  21   6       85.99       93.88     18.62 o
 -12  21   6        8.77       -8.41     16.73 o
  -9  21   6     4606.36     4661.44     56.45 o
  -6  21   6        1.72      -17.56     17.56 o
  -3  21   6       30.08       63.27     19.77 o
   0  21   6      368.07      253.40     23.04 o
   3  21   6      455.59      350.58     28.21 o
   6  21   6     1765.22     1501.97     49.11 o
   9  21   6     5197.66     5159.62     80.82 o
  12  21   6      135.32       70.63     33.23 o
  15  21   6      184.44      137.02     36.47 o
  18  21   6      619.53      697.42     48.93 o
  21  21   6       19.20        6.26     43.48 o
 -41  22   6       31.65       89.54     36.93 o
 -38  22   6       24.97       39.32     33.51 o
 -35  22   6      928.52     1004.83     42.96 o
 -32  22   6     1222.08     1126.73     44.50 o
 -29  22   6     2296.81     2454.13     59.90 o
 -26  22   6     3729.44     4271.05     71.28 o
 -23  22   6       37.82      -18.68     18.68 o
 -20  22   6      112.91      117.59     20.46 o
 -17  22   6     1230.90     1262.84     30.05 o
 -14  22   6       67.56       22.84     19.81 o
 -11  22   6      247.08      296.91     22.08 o
  -8  22   6     1028.17      958.42     27.86 o
  -5  22   6      717.05      889.11     29.49 o
  -2  22   6       12.09      -20.77     20.77 o
   1  22   6     1401.06     1175.82     35.86 o
   4  22   6      634.29      626.75     37.76 o
   7  22   6     2258.92     2311.64     54.26 o
  10  22   6       32.34       -1.25     29.53 o
  13  22   6      153.76       71.56     35.62 o
  16  22   6       45.94      -18.65     33.87 o
  19  22   6      373.84      424.81     42.32 o
  22  22   6      409.16      499.40     61.23 o
 -43  23   6       90.57      107.40     46.79 o
 -40  23   6     1687.17     1635.20     59.18 o
 -37  23   6        2.05      -31.93     31.93 o
 -34  23   6     1634.42     1686.19     50.34 o
 -31  23   6      574.64      494.99     34.07 o
 -28  23   6     1521.63     1500.55     49.46 o
 -25  23   6      595.02      691.09     34.97 o
 -22  23   6      515.71      602.27     25.31 o
 -19  23   6     2142.86     2105.49     42.23 o
 -16  23   6     7075.83     7068.05     69.45 o
 -13  23   6      273.60      305.14     23.30 o
 -10  23   6        1.72      -18.50     18.50 o
  -7  23   6     2567.85     2593.83     46.74 o
  -4  23   6     9824.84    10242.98     96.71 o
  -1  23   6      372.47      182.95     25.65 o
   2  23   6     1110.38     1028.20     43.80 o
   5  23   6     2511.08     2611.19     53.18 o
   8  23   6     3868.61     3737.80     71.79 o
  11  23   6      542.60      464.91     40.27 o
  14  23   6      250.75      195.09     39.09 o
  17  23   6        5.57      -35.69     35.69 o
  20  23   6        9.30      -12.25     45.89 o
  23  23   6       49.34      -37.63     76.43 o
 -45  24   6      299.97      482.89     80.87 o
 -42  24   6        0.45      -21.43     47.32 o
 -39  24   6     2772.98     3062.95     70.84 o
 -36  24   6      190.60      200.29     34.58 o
 -33  24   6     5194.64     5366.73     84.07 o
 -30  24   6     9696.65     9525.96    126.55 o
 -27  24   6     6103.48     6262.33     92.35 o
 -24  24   6        4.75      -25.02     25.02 o
 -21  24   6      180.81      102.40     20.98 o
 -18  24   6     5366.57     5901.21     63.71 o
 -15  24   6      892.59      896.29     31.25 o
 -12  24   6      152.46       37.77     21.74 o
  -9  24   6      333.86      273.83     23.28 o
  -6  24   6      451.67      367.13     28.53 o
  -3  24   6      642.80      558.13     32.58 o
   0  24   6      108.58      -16.38     27.81 o
   3  24   6     2213.70     2250.56     59.73 o
   6  24   6      628.30      599.96     36.05 o
   9  24   6      131.67      127.56     33.08 o
  12  24   6      345.59      261.09     39.67 o
  15  24   6      477.13      415.42     44.24 o
  18  24   6       91.37      107.48     45.10 o
  21  24   6        5.92      -44.67     67.12 o
 -47  25   6      165.14      166.51     80.30 o
 -44  25   6      179.77      311.36     56.77 o
 -41  25   6      193.34      188.34     38.89 o
 -38  25   6      813.97      942.25     50.65 o
 -35  25   6     2364.04     2424.07     59.48 o
 -32  25   6     2299.06     2266.16     56.87 o
 -29  25   6     3532.60     3737.36     77.84 o
 -26  25   6       31.40      -29.18     29.18 o
 -23  25   6      139.08       75.78     27.08 o
 -20  25   6     2387.94     2526.76     45.79 o
 -17  25   6     2413.08     2883.10     45.60 o
 -14  25   6     1134.83     1026.54     34.34 o
 -11  25   6     5216.19     5409.48     69.95 o
  -8  25   6    15055.81    15715.41    141.09 o
  -5  25   6     6447.52     6379.95     82.38 o
  -2  25   6        0.01      -24.28     24.28 o
   1  25   6      750.35      562.82     33.24 o
   4  25   6      101.62       48.13     28.30 o
   7  25   6      429.70      450.78     37.28 o
  10  25   6        0.14      -34.42     34.42 o
  13  25   6      139.00       55.60     41.07 o
  16  25   6      129.22      128.45     47.21 o
  19  25   6       35.94       48.02     52.61 o
  22  25   6        1.02      -25.04     77.01 o
 -46  26   6      501.03      564.02     92.13 o
 -43  26   6      279.58      229.21     49.52 o
 -40  26   6      217.13      216.89     39.18 o
 -37  26   6       39.73      112.13     34.65 o
 -34  26   6        0.71       24.56     30.67 o
 -31  26   6     1074.67      956.49     47.31 o
 -28  26   6     1909.19     1652.09     54.25 o
 -25  26   6     1393.97     1073.63     44.48 o
 -22  26   6     2505.50     2580.23     59.08 o
 -19  26   6     1537.29     1750.33     39.39 o
 -16  26   6      153.71      126.21     21.50 o
 -13  26   6     3591.69     4350.25     59.52 o
 -10  26   6     3920.78     3760.84     59.31 o
  -7  26   6     4682.23     4652.90     67.14 o
  -4  26   6       97.10      104.44     26.40 o
  -1  26   6     3494.12     3337.99     74.42 o
   2  26   6       91.64       29.44     29.64 o
   5  26   6      181.47      168.64     32.67 o
   8  26   6      689.93      607.65     44.25 o
  11  26   6      534.89      496.55     44.73 o
  14  26   6       36.68       -5.64     39.01 o
  17  26   6     1190.45     1360.03     73.92 o
  20  26   6       11.37       59.12     80.94 o
 -45  27   6      288.70      386.96     78.79 o
 -42  27   6       31.08       48.48     43.44 o
 -39  27   6     1039.36     1129.85     50.09 o
 -36  27   6      722.00      843.13     48.93 o
 -33  27   6      475.46      342.86     34.03 o
 -30  27   6     1537.68     1385.31     52.82 o
 -27  27   6     1120.43     1013.98     55.25 o
 -24  27   6     1989.61     2081.48     58.13 o
 -21  27   6      478.45      264.77     32.98 o
 -18  27   6        7.76      -22.88     22.88 o
 -15  27   6     1636.80     1750.18     46.88 o
 -12  27   6     5796.38     6218.95     78.55 o
  -9  27   6     3026.67     3168.19     56.03 o
  -6  27   6      745.41      864.51     36.02 o
  -3  27   6     3542.20     3594.44     65.72 o
   0  27   6      307.80      267.65     34.46 o
   3  27   6      945.91      872.35     40.89 o
   6  27   6     1152.49     1235.69     48.49 o
   9  27   6      121.21       20.79     38.03 o
  12  27   6      105.85       14.95     40.15 o
  15  27   6       37.65      -66.14     66.14 o
  18  27   6      326.12      349.45     85.45 o
 -44  28   6      339.94      318.45     61.87 o
 -41  28   6       36.57      100.84     38.98 o
 -38  28   6      408.57      262.95     38.43 o
 -35  28   6       23.24       28.19     31.80 o
 -32  28   6     2928.25     2848.92     58.73 o
 -29  28   6       48.15        2.78     34.61 o
 -26  28   6      656.77      559.40     45.30 o
 -23  28   6        9.93      -31.43     31.43 o
 -20  28   6     1176.56     1173.90     44.24 o
 -17  28   6     1075.42      871.66     35.05 o
 -14  28   6       13.68      -22.12     23.86 o
 -11  28   6       55.38      -11.37     25.92 o
  -8  28   6     2328.31     2161.64     50.71 o
  -5  28   6      462.82      469.51     34.44 o
  -2  28   6     1498.74     1555.27     49.61 o
   1  28   6      109.35       67.73     28.20 o
   4  28   6      650.35      644.39     35.52 o
   7  28   6      216.21      208.13     35.40 o
  10  28   6      196.82      131.48     41.06 o
  13  28   6      252.81      123.70     51.30 o
  16  28   6      114.45      152.05     67.36 o
 -46  29   6      520.69      637.66     97.90 o
 -43  29   6      260.92      102.49     50.94 o
 -40  29   6     2268.80     2292.07     64.90 o
 -37  29   6       50.29        0.57     38.43 o
 -34  29   6      447.22      295.52     40.98 o
 -31  29   6     2095.54     2298.11     53.10 o
 -28  29   6      286.77      185.90     38.80 o
 -25  29   6     1579.78     1539.67     67.35 o
 -22  29   6     1144.80     1022.36     47.10 o
 -19  29   6        5.46       34.97     28.47 o
 -16  29   6     1964.71     1745.18     48.95 o
 -13  29   6     1552.71     1390.88     47.48 o
 -10  29   6      139.39        7.24     29.71 o
  -7  29   6      775.07      709.32     38.40 o
  -4  29   6      289.02      243.41     35.08 o
  -1  29   6      112.16       13.50     26.22 o
   2  29   6       28.19      -14.91     27.46 o
   5  29   6        3.32      -29.96     29.96 o
   8  29   6     1868.62     1917.08     60.93 o
  11  29   6       50.76      127.73     46.59 o
  14  29   6      213.90      383.42     68.05 o
  17  29   6     1092.99     1327.94    127.75 o
 -45  30   6       80.35       18.95     79.48 o
 -42  30   6      493.62      445.17     52.52 o
 -39  30   6       75.91       19.92     36.09 o
 -36  30   6        0.85      -32.05     32.05 o
 -33  30   6     2353.19     2261.71     57.27 o
 -30  30   6      260.93       94.98     34.01 o
 -27  30   6        7.04      -34.09     34.09 o
 -24  30   6        2.31      -33.51     33.51 o
 -21  30   6     2395.58     2589.87     65.72 o
 -18  30   6      169.60      120.65     31.87 o
 -15  30   6     2220.57     2239.86     55.95 o
 -12  30   6      274.14      226.79     33.83 o
  -9  30   6      325.76      363.47     36.14 o
  -6  30   6       20.08       33.24     31.87 o
  -3  30   6      660.66      468.20     38.72 o
   0  30   6       38.09      -28.41     28.41 o
   3  30   6      513.45      386.97     35.54 o
   6  30   6     1049.75      921.59     48.78 o
   9  30   6        8.93      -49.62     49.62 o
  12  30   6       11.16      -45.43     63.50 o
  15  30   6      927.26      978.05    119.50 o
 -44  31   6     1001.10     1339.91     97.41 o
 -41  31   6       44.62       77.62     44.03 o
 -38  31   6        0.13        4.31     34.63 o
 -35  31   6      466.71      547.86     39.28 o
 -32  31   6     2659.69     2998.20     63.44 o
 -29  31   6     2392.95     2511.69     98.02 o
 -26  31   6       57.74      -14.70     35.50 o
 -23  31   6      556.61      601.11     43.05 o
 -20  31   6     1134.13     1154.76     49.57 o
 -17  31   6     1362.19     1460.24     49.02 o
 -14  31   6      153.41       71.18     33.40 o
 -11  31   6      345.00      275.50     36.48 o
  -8  31   6      351.18      335.00     36.69 o
  -5  31   6      827.75      813.37     43.76 o
  -2  31   6      546.21      493.53     35.88 o
   1  31   6      841.74      667.20     40.36 o
   4  31   6      817.32      799.88     45.08 o
   7  31   6       40.72       -1.99     39.94 o
  10  31   6     1151.83     1429.58     83.13 o
  13  31   6      403.52      492.38    104.42 o
 -43  32   6      359.27      412.80     65.84 o
 -40  32   6     1500.02     1703.21     76.03 o
 -37  32   6        7.58      -33.46     33.46 o
 -34  32   6      278.48      285.88     37.97 o
 -31  32   6     2294.94     2423.73     61.63 o
 -28  32   6      514.67      477.54     37.43 o
 -25  32   6     1587.42     1651.16     59.61 o
 -22  32   6      167.82       63.73     35.42 o
 -19  32   6     4629.91     4828.73     83.98 o
 -16  32   6      282.83      279.26     38.52 o
 -13  32   6     1000.55      919.05     46.33 o
 -10  32   6      420.03      369.78     40.41 o
  -7  32   6       12.20      -33.34     33.34 o
  -4  32   6      513.46      509.02     42.20 o
  -1  32   6      522.66      443.56     37.84 o
   2  32   6      716.87      586.38     45.76 o
   5  32   6      114.52       89.01     41.10 o
   8  32   6      108.21      133.29     59.53 o
  11  32   6      827.71      909.56    110.65 o
 -45  33   6       32.98        0.76     88.52 o
 -42  33   6     1356.79     1881.47     81.30 o
 -39  33   6      398.05      451.05     52.06 o
 -36  33   6       76.44       19.65     33.79 o
 -33  33   6      269.55      250.65     35.82 o
 -30  33   6       72.04       32.61     31.36 o
 -27  33   6      604.39      598.09     42.36 o
 -24  33   6      684.00      680.92     52.12 o
 -21  33   6      141.28      133.66     37.86 o
 -18  33   6     6324.05     6740.39    107.08 o
 -15  33   6     1437.68     1305.60     51.25 o
 -12  33   6      103.25       -5.62     35.24 o
  -9  33   6       80.76       68.86     28.75 o
  -6  33   6     1548.07     1431.94     46.90 o
  -3  33   6     2283.73     2387.18     61.27 o
   0  33   6      757.16      683.15     42.53 o
   3  33   6     1020.69     1133.24     64.05 o
   6  33   6      403.23      520.35     54.96 o
   9  33   6      300.94      471.80     82.54 o
  12  33   6      317.05      211.08     99.92 o
 -44  34   6      167.01      238.90    107.15 o
 -41  34   6      113.08      170.27     50.93 o
 -38  34   6      108.11       88.45     36.50 o
 -35  34   6        0.81      -33.55     33.55 o
 -32  34   6     1125.87     1254.38     51.19 o
 -29  34   6      600.55      673.31     53.27 o
 -26  34   6      287.69      131.76     34.93 o
 -23  34   6     1577.51     1510.93     68.70 o
 -20  34   6       18.83      -17.65     35.74 o
 -17  34   6      784.88      787.78     46.77 o
 -14  34   6       23.66       33.97     35.78 o
 -11  34   6        7.34       -6.30     29.33 o
  -8  34   6      478.78      482.61     37.28 o
  -5  34   6      837.16      935.96     44.87 o
  -2  34   6        6.14      -32.58     32.58 o
   1  34   6      150.84      164.82     47.29 o
   4  34   6      109.14      123.44     48.15 o
   7  34   6       22.37       -3.11     65.33 o
  10  34   6      605.05      484.14    125.11 o
 -43  35   6      176.29      267.71     81.16 o
 -40  35   6      239.23      185.03     54.22 o
 -37  35   6       18.37      -36.74     36.74 o
 -34  35   6     1198.30     1193.39     51.78 o
 -31  35   6      372.48      268.33     35.41 o
 -28  35   6        1.21      -28.77     28.77 o
 -25  35   6      924.19      831.11     44.57 o
 -22  35   6     1055.63     1123.70     47.94 o
 -19  35   6     1681.71     1631.98     51.87 o
 -16  35   6       65.41      115.60     31.61 o
 -13  35   6      435.77      380.82     35.75 o
 -10  35   6      117.05      129.06     32.99 o
  -7  35   6       74.01      113.21     34.75 o
  -4  35   6      423.78      287.82     38.83 o
  -1  35   6        6.52       32.81     36.81 o
   2  35   6      455.01      533.13     50.31 o
   5  35   6     1532.66     1815.71     97.89 o
   8  35   6       29.60      -52.22    107.41 o
 -42  36   6       90.12      117.45     93.47 o
 -39  36   6       96.25       68.55     51.62 o
 -36  36   6       69.89       88.90     38.55 o
 -33  36   6      321.64      333.42     40.09 o
 -30  36   6      782.19      860.15     43.10 o
 -27  36   6     1210.24     1094.31     45.07 o
 -24  36   6      180.43      112.22     30.87 o
 -21  36   6      658.54      846.46     41.92 o
 -18  36   6     2126.18     2420.60     60.45 o
 -15  36   6       30.69       -9.49     31.78 o
 -12  36   6      515.01      483.79     33.63 o
  -9  36   6     2474.90     2582.38     64.69 o
  -6  36   6      659.30      783.38     45.03 o
  -3  36   6      152.01      196.73     43.21 o
   0  36   6      125.25      111.67     41.79 o
   3  36   6      396.57      438.09     73.96 o
   6  36   6       95.59       67.83    106.58 o
 -41  37   6      137.78      158.57     94.29 o
 -38  37   6        1.56      -50.28     50.28 o
 -35  37   6        1.52       35.86     37.32 o
 -32  37   6      767.05      902.34     45.29 o
 -29  37   6       87.10       95.88     34.20 o
 -26  37   6      110.31       53.94     32.93 o
 -23  37   6       62.21       31.60     30.28 o
 -20  37   6      785.43      796.49     42.60 o
 -17  37   6     1377.98     1492.86     47.12 o
 -14  37   6      987.80      915.75     40.99 o
 -11  37   6      675.07      693.12     43.95 o
  -8  37   6     1431.52     1574.48     59.74 o
  -5  37   6     1649.88     1974.43     67.59 o
  -2  37   6        1.60      -37.94     37.94 o
   1  37   6        1.40       28.73     56.76 o
   4  37   6       59.83       96.65    110.65 o
 -43  38   6        9.45       15.34    110.52 o
 -40  38   6      240.97      322.00     71.86 o
 -37  38   6      562.80      704.42     55.26 o
 -34  38   6       11.56      -13.19     36.69 o
 -31  38   6        8.50       -5.60     37.51 o
 -28  38   6       13.52       34.38     32.35 o
 -25  38   6     1124.62     1335.18     50.47 o
 -22  38   6      120.65       77.36     33.31 o
 -19  38   6     2470.80     2485.01     67.08 o
 -16  38   6      356.56      376.95     36.38 o
 -13  38   6     1081.29     1221.00     59.64 o
 -10  38   6        8.40      -37.24     37.24 o
  -7  38   6      120.90      159.75     41.67 o
  -4  38   6      143.45      165.09     51.20 o
  -1  38   6       15.10      -52.00     52.00 o
   2  38   6        2.02      -26.43    103.48 o
   5  38   6      416.71      302.96    117.99 o
 -42  39   6        1.41      -34.59    107.73 o
 -39  39   6      180.96      367.37     87.03 o
 -36  39   6      102.96       12.73     74.08 o
 -33  39   6     1252.81     1463.03     65.67 o
 -30  39   6        6.35      -33.66     33.66 o
 -27  39   6      234.11      255.22     36.34 o
 -24  39   6      299.92      371.94     37.36 o
 -21  39   6      104.24      148.57     34.67 o
 -18  39   6     1902.32     2255.80     60.97 o
 -15  39   6      111.35      159.16     35.14 o
 -12  39   6      894.44      967.68     54.65 o
  -9  39   6        0.12       15.98     52.49 o
  -6  39   6      679.96      847.61     57.79 o
  -3  39   6       26.43       33.82     60.20 o
   0  39   6      989.29     1353.37    123.35 o
   3  39   6      178.03      214.51    117.86 o
 -41  40   6       59.83      -62.78    102.91 o
 -38  40   6      464.32      508.15     73.96 o
 -35  40   6     1171.98     1290.30     62.65 o
 -32  40   6      465.44      443.40     43.72 o
 -29  40   6      483.24      467.24     41.33 o
 -26  40   6      715.69      843.79     48.56 o
 -23  40   6      811.88      871.95     44.89 o
 -20  40   6        8.73        3.85     33.31 o
 -17  40   6      884.74     1064.38     47.94 o
 -14  40   6      342.34      415.28     43.38 o
 -11  40   6      868.54     1010.20     54.17 o
  -8  40   6      424.64      517.86     50.74 o
  -5  40   6        5.34      -12.16     61.48 o
  -2  40   6      505.39      496.45    103.58 o
   1  40   6      175.66      336.16    123.28 o
 -40  41   6       10.37     -103.76    103.76 o
 -37  41   6      977.06     1109.31    118.87 o
 -34  41   6       50.53      -17.50     53.06 o
 -31  41   6        8.53      -41.83     41.83 o
 -28  41   6      423.32      458.83     41.35 o
 -25  41   6      390.94      492.51     40.96 o
 -22  41   6        6.09        0.16     33.17 o
 -19  41   6        3.46       35.28     34.22 o
 -16  41   6        7.34        9.72     34.44 o
 -13  41   6      112.82      193.98     42.66 o
 -10  41   6      172.42       87.63     53.08 o
  -7  41   6       25.37       13.37     60.43 o
  -4  41   6       19.78       11.49     93.22 o
  -1  41   6      801.48     1066.40    122.07 o
 -39  42   6        7.89      -54.40    106.37 o
 -36  42   6      224.26      317.09    100.67 o
 -33  42   6        0.88      -27.40     51.90 o
 -30  42   6        4.43       -7.29     39.13 o
 -27  42   6      216.21      265.47     47.96 o
 -24  42   6      114.95      159.71     37.83 o
 -21  42   6       22.75       24.08     35.39 o
 -18  42   6       21.41       68.60     37.13 o
 -15  42   6      214.87      299.24     46.17 o
 -12  42   6       38.14       57.50     46.24 o
  -9  42   6       30.89      117.57     63.65 o
  -6  42   6       67.11       17.54     91.58 o
  -3  42   6       12.05       72.32     96.34 o
 -38  43   6        6.24      -49.30    125.30 o
 -35  43   6        7.79      114.94     92.34 o
 -32  43   6      300.93      322.49     88.00 o
 -29  43   6        8.76      -38.82     38.82 o
 -26  43   6        1.81       -3.58     38.43 o
 -23  43   6      222.65      252.88     57.29 o
 -20  43   6        1.01       27.98     38.57 o
 -17  43   6        0.64       12.14     38.40 o
 -14  43   6      159.89      151.77     49.18 o
 -11  43   6      292.67      325.32     84.35 o
  -8  43   6       54.37      125.10     91.78 o
  -5  43   6       19.74      -86.38     93.91 o
 -34  44   6      532.51      449.52    105.46 o
 -31  44   6        1.78      -59.35     59.35 o
 -28  44   6        2.14      -17.54     52.82 o
 -25  44   6       10.89      -47.67     47.67 o
 -22  44   6       73.21      108.93     50.26 o
 -19  44   6      137.37       24.86     49.56 o
 -16  44   6      847.40      940.29     74.56 o
 -13  44   6       63.54       74.92     81.57 o
 -10  44   6        2.78       15.05     93.48 o
 -33  45   6        5.58       18.01    109.65 o
 -30  45   6      528.15      739.10     94.70 o
 -27  45   6      236.83      191.75     81.16 o
 -24  45   6        4.55       26.65     61.08 o
 -21  45   6        8.00      -54.96     54.96 o
 -18  45   6     1189.30     1462.95    112.36 o
 -15  45   6      137.07      160.91    104.30 o
 -12  45   6       35.48       39.89     93.30 o
 -29  46   6       31.32       35.13     88.89 o
 -26  46   6      260.16      347.91     87.91 o
 -23  46   6       17.27      -62.75     77.68 o
 -20  46   6      113.01       63.44     94.38 o
 -17  46   6      370.78      366.39    104.15 o
 -25  47   6      161.31       99.18    114.45 o
 -22  47   6       67.56       22.40     91.75 o
  -1   1   7      256.31       94.30     50.47 o
  -3   2   7      392.26      482.67     35.43 o
   0   2   7       37.00       26.29     42.90 o
  -5   3   7       72.62       98.78     18.02 o
  -2   3   7    22260.24    21313.89    423.69 o
   1   3   7     2731.90     2630.72     46.61 o
  -7   4   7      537.55      562.86     24.99 o
  -4   4   7    36314.44    36024.22    354.91 o
  -1   4   7    11002.32    10036.01    113.68 o
   2   4   7     1325.64     1422.77     25.40 o
  -9   5   7    11648.98    11858.78     88.03 o
  -6   5   7    10501.18    10735.20     98.70 o
  -3   5   7      246.89      113.31     28.52 o
   0   5   7     1552.13     1479.39     25.03 o
   3   5   7       89.13       98.50     13.92 o
 -11   6   7     2614.02     2674.24     35.36 o
  -8   6   7     7389.28     7503.84     67.93 o
  -5   6   7      788.69      621.66     20.08 o
  -2   6   7     2877.57     2820.09     35.93 o
   1   6   7       30.79       42.06     11.99 o
   4   6   7      302.64      278.45     14.84 o
 -13   7   7    18139.98    19383.80    132.50 o
 -10   7   7     3549.54     3485.15     41.94 o
  -7   7   7     5757.49     6336.04     57.02 o
  -4   7   7     9096.05     9128.34     83.47 o
  -1   7   7      800.44      720.71     22.83 o
   2   7   7      199.53      138.58     12.02 o
   5   7   7      690.44      770.98     19.13 o
 -15   8   7     5929.25     6090.71     59.50 o
 -12   8   7     8885.05     8759.02     72.24 o
  -9   8   7     2676.00     2629.81     31.34 o
  -6   8   7       53.02      -11.68     11.68 o
  -3   8   7     5945.95     5565.39     50.01 o
   0   8   7     3817.14     4331.37     41.43 o
   3   8   7     1844.96     1457.36     25.02 o
   6   8   7     7843.75     7910.10     65.85 o
 -17   9   7     2351.54     2471.96     39.63 o
 -14   9   7     1744.73     1700.49     30.86 o
 -11   9   7       99.56       81.25     13.93 o
  -8   9   7     6003.09     6037.31     53.03 o
  -5   9   7        3.95       19.79     12.48 o
  -2   9   7      459.99      357.29     13.12 o
   1   9   7     9533.91     8587.77     64.75 o
   4   9   7      134.55      131.89     15.09 o
   7   9   7     6547.18     6350.51     62.17 o
 -19  10   7        2.44      -18.90     18.90 o
 -16  10   7    11148.82    11542.29     94.24 o
 -13  10   7        2.56      -14.42     14.42 o
 -10  10   7     7248.02     7726.25     62.98 o
  -7  10   7      727.85      679.08     17.77 o
  -4  10   7     3955.79     3832.45     38.74 o
  -1  10   7       67.55       32.39     12.16 o
   2  10   7      644.17      799.94     19.31 o
   5  10   7      315.24      406.37     19.64 o
   8  10   7     4228.59     4281.05     54.16 o
 -21  11   7     6812.13     6328.40     74.15 o
 -18  11   7       22.41       23.70     18.68 o
 -15  11   7     8585.19     8713.71     76.07 o
 -12  11   7        0.39      -13.26     13.26 o
  -9  11   7     6166.01     6236.87     55.13 o
  -6  11   7     4793.85     4569.23     45.64 o
  -3  11   7     2971.21     2998.54     34.65 o
   0  11   7     1302.41     1338.28     24.38 o
   3  11   7     2801.67     2788.78     37.40 o
   6  11   7       69.69       97.73     17.96 o
   9  11   7     3258.25     2930.29     47.66 o
 -23  12   7      159.38      158.00     25.91 o
 -20  12   7     2404.01     2117.44     42.47 o
 -17  12   7     1534.54     1285.21     29.83 o
 -14  12   7      129.16      122.74     16.64 o
 -11  12   7     8912.06     9773.38     77.66 o
  -8  12   7     1186.08     1134.72     26.24 o
  -5  12   7      604.19      442.72     16.80 o
  -2  12   7     1066.72     1013.11     24.77 o
   1  12   7      394.09      420.04     17.63 o
   4  12   7     8621.54     9025.33     79.46 o
   7  12   7     1289.40     1377.46     31.82 o
  10  12   7        0.30       -2.05     21.26 o
 -25  13   7     1492.90     1862.71     46.87 o
 -22  13   7     4867.18     4921.49     65.19 o
 -19  13   7      259.97      239.19     22.33 o
 -16  13   7     2129.57     1945.85     35.34 o
 -13  13   7     5082.96     5670.77     55.32 o
 -10  13   7      241.06      129.35     15.37 o
  -7  13   7     1877.78     1593.02     28.88 o
  -4  13   7     5200.69     5662.75     53.58 o
  -1  13   7      889.36      796.11     21.36 o
   2  13   7     1567.36     1533.19     30.09 o
   5  13   7      798.57      829.30     26.44 o
   8  13   7      144.64      262.75     23.57 o
  11  13   7      573.14      609.70     31.15 o
 -27  14   7      326.48      431.27     41.07 o
 -24  14   7        0.06       27.33     25.18 o
 -21  14   7       15.53      -20.40     20.40 o
 -18  14   7      124.51       90.76     18.84 o
 -15  14   7     1478.06     1442.99     29.76 o
 -12  14   7     9529.30     9642.87     77.52 o
  -9  14   7      723.71      751.18     21.90 o
  -6  14   7     3343.45     3389.23     42.01 o
  -3  14   7      116.90      192.91     16.78 o
   0  14   7       70.96       63.98     16.78 o
   3  14   7     2467.38     2602.00     43.98 o
   6  14   7     7822.27     7501.50     82.69 o
   9  14   7      299.71      343.23     27.98 o
  12  14   7      626.67      707.01     36.77 o
 -29  15   7      130.31      181.37     53.50 o
 -26  15   7     4521.46     4619.64     75.66 o
 -23  15   7     2383.77     2561.01     51.21 o
 -20  15   7      382.25      198.49     21.68 o
 -17  15   7     4738.23     5157.64     58.67 o
 -14  15   7     3540.58     3541.90     45.63 o
 -11  15   7      728.42      670.85     22.85 o
  -8  15   7       89.04       20.79     16.08 o
  -5  15   7      199.15      121.52     16.50 o
  -2  15   7      949.96      861.12     25.25 o
   1  15   7     3177.89     3127.94     47.23 o
   4  15   7      206.92      167.65     23.11 o
   7  15   7     2634.88     2577.92     47.15 o
  10  15   7     2585.54     2622.72     55.23 o
  13  15   7     1695.19     1882.80     64.91 o
 -31  16   7     3149.27     3321.84     93.42 o
 -28  16   7     6633.54     6483.40    110.80 o
 -25  16   7       89.67       63.09     26.71 o
 -22  16   7     1854.18     1532.11     36.88 o
 -19  16   7      124.62       75.95     19.18 o
 -16  16   7     9120.61     9030.05     81.69 o
 -13  16   7     1615.66     1801.15     34.77 o
 -10  16   7     6998.91     7121.10     72.35 o
  -7  16   7        1.25      -16.57     16.57 o
  -4  16   7     2847.65     2635.13     41.46 o
  -1  16   7      400.58      383.68     22.94 o
   2  16   7       17.73      -19.33     19.33 o
   5  16   7      838.90      895.88     31.65 o
   8  16   7     1396.16     1328.83     40.14 o
  11  16   7      171.48       94.27     34.15 o
  14  16   7     4677.24     5032.29    105.76 o
 -33  17   7      384.49      533.31     52.23 o
 -30  17   7     2340.09     2471.10     68.66 o
 -27  17   7     1033.29      815.60     44.19 o
 -24  17   7      990.50      924.46     35.65 o
 -21  17   7        1.49      -18.71     18.71 o
 -18  17   7       17.20       43.55     18.92 o
 -15  17   7     7036.77     6529.18     70.07 o
 -12  17   7     2626.63     2310.74     42.67 o
  -9  17   7     3837.75     3918.38     50.17 o
  -6  17   7     3326.20     3439.66     50.50 o
  -3  17   7      232.17      189.21     21.05 o
   0  17   7     3626.03     3774.37     53.91 o
   3  17   7       67.88       33.76     22.04 o
   6  17   7     2618.93     2438.51     55.94 o
   9  17   7     1565.56     1732.65     49.48 o
  12  17   7      346.41      319.07     40.84 o
  15  17   7       12.17       31.40     41.76 o
 -35  18   7      446.63      471.60     50.87 o
 -32  18   7      113.91      167.60     42.59 o
 -29  18   7     1201.75     1122.90     52.11 o
 -26  18   7     1668.48     1692.57     50.02 o
 -23  18   7      867.36      683.40     32.40 o
 -20  18   7      508.18      411.65     23.99 o
 -17  18   7     3080.35     3132.23     48.15 o
 -14  18   7     7586.72     7852.50     79.50 o
 -11  18   7     2838.07     2881.02     47.70 o
  -8  18   7      457.61      424.45     23.88 o
  -5  18   7        0.11       -9.80     19.13 o
  -2  18   7        5.84      -20.78     20.78 o
   1  18   7       45.46      -20.35     20.35 o
   4  18   7       22.63      -22.70     22.70 o
   7  18   7     3268.26     3309.01     63.93 o
  10  18   7      217.55      187.22     38.17 o
  13  18   7      214.60      156.19     44.45 o
  16  18   7      487.90      420.46     51.07 o
 -37  19   7      705.26      840.45     59.05 o
 -34  19   7       36.32       95.40     48.39 o
 -31  19   7        7.68      -12.72     37.65 o
 -28  19   7     3802.29     4278.43     86.99 o
 -25  19   7       74.89       19.03     27.06 o
 -22  19   7     1678.54     1774.79     42.23 o
 -19  19   7     3450.34     3462.36     51.69 o
 -16  19   7     2639.19     2842.61     46.47 o
 -13  19   7      132.65       43.04     22.28 o
 -10  19   7      267.87      155.47     21.61 o
  -7  19   7       14.98      -12.48     19.86 o
  -4  19   7    13126.30    12642.35    114.63 o
  -1  19   7        1.14      -20.57     20.57 o
   2  19   7      206.90      191.13     26.73 o
   5  19   7        0.01      -23.78     23.78 o
   8  19   7      378.04      374.85     40.45 o
  11  19   7     1981.98     2163.12     66.17 o
  14  19   7      237.08      329.07     48.89 o
  17  19   7      421.54      403.30     53.89 o
 -39  20   7      234.97      258.24     51.89 o
 -36  20   7      288.87      326.12     49.94 o
 -33  20   7      486.58      513.15     49.40 o
 -30  20   7     2167.03     2207.97     73.79 o
 -27  20   7      140.91       24.91     35.45 o
 -24  20   7       14.29      -25.38     25.38 o
 -21  20   7      167.36      102.24     23.82 o
 -18  20   7      809.36      805.15     29.38 o
 -15  20   7     3100.51     3228.43     52.33 o
 -12  20   7     5741.37     5469.58     68.72 o
  -9  20   7      562.85      461.19     25.71 o
  -6  20   7     1767.99     1845.10     41.22 o
  -3  20   7     8725.15     9268.11     97.04 o
   0  20   7      294.81      114.91     24.95 o
   3  20   7     1636.11     1488.98     42.44 o
   6  20   7     1542.28     1543.51     51.12 o
   9  20   7      503.41      524.54     43.92 o
  12  20   7       27.48      -19.15     41.34 o
  15  20   7        1.26       -7.65     44.34 o
  18  20   7      163.90      281.15     51.62 o
 -41  21   7      614.92      687.52     61.81 o
 -38  21   7      926.06      910.35     61.73 o
 -35  21   7      164.88      220.73     47.34 o
 -32  21   7      447.24      517.68     45.70 o
 -29  21   7      795.26      832.60     48.68 o
 -26  21   7       58.81      -33.12     33.12 o
 -23  21   7      108.84       57.25     25.75 o
 -20  21   7      505.27      480.80     28.40 o
 -17  21   7     5529.97     5994.32     69.00 o
 -14  21   7      117.55      128.00     24.87 o
 -11  21   7        0.07      -21.36     21.36 o
  -8  21   7      283.14      114.78     23.73 o
  -5  21   7      124.31      132.35     25.36 o
  -2  21   7     3316.71     3984.82     63.50 o
   1  21   7     1167.41     1096.61     38.43 o
   4  21   7      901.37      911.10     41.50 o
   7  21   7      668.11      749.86     47.25 o
  10  21   7     1702.85     1759.11     62.51 o
  13  21   7     1634.51     1474.18     67.28 o
  16  21   7      666.93      519.45     56.37 o
  19  21   7      408.47      565.76     57.86 o
 -43  22   7      255.12      251.85     60.70 o
 -40  22   7       69.56      170.29     51.31 o
 -37  22   7      135.87      162.61     48.03 o
 -34  22   7      266.90      252.08     46.47 o
 -31  22   7       30.03      -17.59     37.26 o
 -28  22   7      141.77        0.30     36.18 o
 -25  22   7       25.23      -31.72     31.72 o
 -22  22   7     4176.99     4125.13     65.69 o
 -19  22   7     1708.68     1542.31     39.46 o
 -16  22   7       47.20       78.54     23.37 o
 -13  22   7    15712.89    15423.69    141.12 o
 -10  22   7      333.27      414.73     27.29 o
  -7  22   7     1595.27     1501.36     38.76 o
  -4  22   7       81.79       33.16     25.17 o
  -1  22   7       11.42      -24.39     24.39 o
   2  22   7      615.12      561.84     39.11 o
   5  22   7        3.06      -31.98     31.98 o
   8  22   7      353.37      407.29     43.75 o
  11  22   7     1345.63     1275.98     63.93 o
  14  22   7      470.23      382.48     53.61 o
  17  22   7      148.51      191.10     53.31 o
  20  22   7       39.29       34.73     51.54 o
 -45  23   7       10.50      -54.58     69.13 o
 -42  23   7      468.51      562.46     61.81 o
 -39  23   7     2438.61     2660.62     85.76 o
 -36  23   7        0.11      108.16     46.80 o
 -33  23   7      259.94      233.29     43.41 o
 -30  23   7     1012.49     1018.53     51.68 o
 -27  23   7     3210.41     3156.77     75.49 o
 -24  23   7      229.99      176.50     35.60 o
 -21  23   7     3066.49     3223.21     59.20 o
 -18  23   7      664.38      599.32     30.88 o
 -15  23   7     1212.54     1347.35     40.34 o
 -12  23   7     3002.22     2995.70     55.01 o
  -9  23   7     1124.75      893.33     33.68 o
  -6  23   7     3349.93     3483.55     63.28 o
  -3  23   7       69.31       70.60     26.96 o
   0  23   7     1537.08     1233.94     57.65 o
   3  23   7     2561.86     2455.11     73.10 o
   6  23   7      741.01      670.40     44.77 o
   9  23   7     2171.42     2111.39     74.13 o
  12  23   7      716.56      627.49     56.62 o
  15  23   7       14.85       15.56     48.34 o
  18  23   7       36.77      -25.16     48.38 o
  21  23   7       69.33      -36.74     58.24 o
 -44  24   7      323.69      394.85     66.73 o
 -41  24   7       16.45       66.85     50.44 o
 -38  24   7      515.89      766.19     60.22 o
 -35  24   7     1499.06     1784.63     70.92 o
 -32  24   7      802.50      941.10     52.89 o
 -29  24   7       24.77      -36.49     36.88 o
 -26  24   7     3712.58     3471.45     78.46 o
 -23  24   7     1346.91     1251.46     47.16 o
 -20  24   7     2078.54     1900.08     47.56 o
 -17  24   7     4707.11     4988.00     71.64 o
 -14  24   7      734.36      704.48     34.28 o
 -11  24   7      623.44      567.47     32.26 o
  -8  24   7      847.71      930.74     38.45 o
  -5  24   7      407.09      467.15     33.62 o
  -2  24   7     7475.52     7081.47    102.76 o
   1  24   7      249.63      125.25     37.78 o
   4  24   7        0.07      -21.80     33.81 o
   7  24   7      646.02      692.25     49.93 o
  10  24   7      111.65      146.31     48.02 o
  13  24   7        0.66      -46.04     46.04 o
  16  24   7      813.34      999.74     68.36 o
  19  24   7      154.34      130.81     58.97 o
 -43  25   7      182.00       83.38     57.62 o
 -40  25   7      681.98      857.83     63.57 o
 -37  25   7      813.81      916.35     61.26 o
 -34  25   7      530.94      711.95     54.90 o
 -31  25   7     1582.46     1628.76     61.10 o
 -28  25   7     2959.81     3015.38     76.91 o
 -25  25   7      221.68       53.83     36.00 o
 -22  25   7      137.32      189.44     35.91 o
 -19  25   7      147.02       42.19     28.55 o
 -16  25   7     2846.83     2977.64     68.23 o
 -13  25   7       89.16       18.73     26.57 o
 -10  25   7      599.83      625.09     32.76 o
  -7  25   7      166.08      103.59     29.33 o
  -4  25   7     5753.41     6058.50     99.81 o
  -1  25   7        0.09      -34.47     34.47 o
   2  25   7      511.78      400.25     43.51 o
   5  25   7       45.70        3.49     36.17 o
   8  25   7      243.14      166.39     46.37 o
  11  25   7        1.71       -3.47     44.48 o
  14  25   7      270.44      240.40     53.77 o
  17  25   7      682.19      881.37     75.33 o
  20  25   7        9.95       70.56     71.38 o
 -45  26   7        9.73       69.60     70.82 o
 -42  26   7      225.58      204.53     57.89 o
 -39  26   7       28.86      131.68     45.77 o
 -36  26   7       12.55       -7.41     37.56 o
 -33  26   7        0.89        8.13     42.77 o
 -30  26   7      147.99      132.36     41.85 o
 -27  26   7      122.44      134.54     38.49 o
 -24  26   7     2246.27     2223.65     63.48 o
 -21  26   7     2922.56     2826.83     69.85 o
 -18  26   7     7871.00     8411.30    109.44 o
 -15  26   7      390.20      361.62     35.11 o
 -12  26   7     1627.56     1761.08     50.07 o
  -9  26   7     6622.51     6370.26     93.27 o
  -6  26   7     2884.44     2478.17     70.13 o
  -3  26   7     4129.26     4260.14     89.21 o
   0  26   7       48.87        4.17     38.45 o
   3  26   7      813.97      731.99     47.74 o
   6  26   7      269.07      239.44     44.24 o
   9  26   7      101.38       16.45     45.64 o
  12  26   7      197.33      201.26     52.28 o
  15  26   7       20.73       27.21     52.40 o
  18  26   7      440.15      543.54     72.38 o
 -44  27   7       29.15       79.37     66.50 o
 -41  27   7      699.35      672.38     57.56 o
 -38  27   7        0.11      -34.75     39.91 o
 -35  27   7      809.28      754.75     49.00 o
 -32  27   7      391.04      327.91     45.36 o
 -29  27   7     8629.00     9073.07    133.28 o
 -26  27   7       25.16      -35.17     35.17 o
 -23  27   7      179.55      190.20     38.08 o
 -20  27   7      613.48      546.74     42.05 o
 -17  27   7     3702.17     3490.11     77.31 o
 -14  27   7      783.08      744.00     42.22 o
 -11  27   7     2477.96     2344.29     71.95 o
  -8  27   7     2704.85     2461.03     66.28 o
  -5  27   7      474.92      473.46     43.68 o
  -2  27   7      461.56      413.45     43.48 o
   1  27   7      626.07      753.75     53.16 o
   4  27   7       45.56      -37.21     37.21 o
   7  27   7      174.92       87.56     48.33 o
  10  27   7      407.36      364.56     55.52 o
  13  27   7        0.00      -48.36     48.36 o
  16  27   7        2.20      -56.08     56.08 o
 -43  28   7      395.97      527.21     66.23 o
 -40  28   7     1485.96     1348.06     63.49 o
 -37  28   7      850.42      825.90     52.88 o
 -34  28   7     1828.67     2010.41     65.24 o
 -31  28   7        4.16        9.08     39.48 o
 -28  28   7      385.50      469.96     45.72 o
 -25  28   7     4453.58     4584.89     90.96 o
 -22  28   7      231.08      207.37     37.97 o
 -19  28   7        3.38      -33.53     33.53 o
 -16  28   7        2.89       24.32     34.10 o
 -13  28   7     7876.83     7581.48    113.69 o
 -10  28   7      479.76      510.97     44.05 o
  -7  28   7        0.00      -30.64     34.05 o
  -4  28   7      133.74       38.24     38.58 o
  -1  28   7       26.97      -39.49     39.49 o
   2  28   7      799.47      762.35     59.37 o
   5  28   7      272.66      232.33     47.16 o
   8  28   7        4.96      -17.46     47.06 o
  11  28   7      555.70      667.98     63.46 o
  14  28   7       84.61       15.74     59.99 o
 -42  29   7      421.63      414.21     55.39 o
 -39  29   7      317.05      323.08     48.58 o
 -36  29   7       10.17       10.96     39.50 o
 -33  29   7        0.42      -35.42     35.42 o
 -30  29   7     1463.14     1482.53     60.18 o
 -27  29   7        0.07      -36.32     36.32 o
 -24  29   7      713.15      712.13     47.37 o
 -21  29   7     1300.08     1258.03     52.41 o
 -18  29   7     1448.80     1406.81     54.12 o
 -15  29   7        6.15       -3.35     34.31 o
 -12  29   7     1063.36      860.50     49.94 o
  -9  29   7      711.42      580.51     44.84 o
  -6  29   7      741.76      830.82     48.70 o
  -3  29   7      110.60      110.44     40.93 o
   0  29   7      653.65      468.25     51.45 o
   3  29   7      638.11      537.75     48.45 o
   6  29   7       34.78      -43.85     47.15 o
   9  29   7        8.85      -49.05     49.05 o
  12  29   7     1873.36     2255.25     90.56 o
  15  29   7        9.95       57.24     71.29 o
 -44  30   7       41.32       81.87     70.45 o
 -41  30   7      349.19      192.11     51.76 o
 -38  30   7      160.27       87.87     43.62 o
 -35  30   7      325.21      411.19     45.60 o
 -32  30   7      722.61      787.44     62.85 o
 -29  30   7        0.19      -38.61     38.61 o
 -26  30   7     5578.80     5897.04    105.72 o
 -23  30   7       54.04       -2.46     36.94 o
 -20  30   7      280.07      228.64     39.97 o
 -17  30   7       85.37       50.03     36.19 o
 -14  30   7      871.04     1055.67     50.88 o
 -11  30   7     4140.16     4082.05    117.73 o
  -8  30   7     3017.64     3333.99     81.37 o
  -5  30   7      894.07      748.87     49.74 o
  -2  30   7     1246.02     1124.35     61.48 o
   1  30   7      225.27      160.62     45.23 o
   4  30   7       57.02        2.10     44.54 o
   7  30   7      394.17      371.19     57.15 o
  10  30   7       78.19       39.37     54.57 o
  13  30   7       53.67      100.40     67.18 o
 -43  31   7      112.22      100.45     70.91 o
 -40  31   7      568.73      421.58     52.30 o
 -37  31   7      274.25      400.33     47.71 o
 -34  31   7      854.38      739.30     49.41 o
 -31  31   7      132.79       72.47     42.18 o
 -28  31   7        0.25      -37.69     37.69 o
 -25  31   7      176.33       47.52     39.70 o
 -22  31   7      106.65       72.21     38.34 o
 -19  31   7       37.33      -34.97     34.97 o
 -16  31   7     4171.88     4066.54     86.48 o
 -13  31   7     1528.39     1541.45     61.73 o
 -10  31   7      107.89        3.20     39.54 o
  -7  31   7      811.64      805.94     50.51 o
  -4  31   7     1044.57      921.62     53.72 o
  -1  31   7      524.15      433.12     52.72 o
   2  31   7      317.03      301.86     53.26 o
   5  31   7      447.29      317.75     56.23 o
   8  31   7      191.30      251.63     57.04 o
  11  31   7      451.95      543.93     76.91 o
 -42  32   7       11.14       34.69     58.77 o
 -39  32   7       23.20      -14.29     45.54 o
 -36  32   7       45.25      -35.10     40.30 o
 -33  32   7      108.79      132.74     39.05 o
 -30  32   7       57.32       77.55     42.16 o
 -27  32   7      102.06       35.21     39.93 o
 -24  32   7      311.86      233.01     42.71 o
 -21  32   7      645.01      553.35     46.13 o
 -18  32   7       38.53      -28.48     36.59 o
 -15  32   7      877.54     1036.56     55.39 o
 -12  32   7       55.30       74.71     44.26 o
  -9  32   7     1278.91     1305.19     61.59 o
  -6  32   7      954.07      912.29     53.75 o
  -3  32   7       14.25      -44.02     44.02 o
   0  32   7      233.51      253.62     49.58 o
   3  32   7       18.21       46.06     51.76 o
   6  32   7       28.54      -49.58     49.58 o
   9  32   7      533.27      483.43     76.11 o
 -41  33   7      176.82      303.18     61.52 o
 -38  33   7      140.98      160.33     46.93 o
 -35  33   7     1125.13     1089.46     55.95 o
 -32  33   7       45.27       -9.31     35.76 o
 -29  33   7      445.93      461.76     48.44 o
 -26  33   7      634.38      799.38     51.78 o
 -23  33   7     1911.52     1633.59     61.18 o
 -20  33   7      335.42      196.27     41.80 o
 -17  33   7     1805.46     1869.44     63.25 o
 -14  33   7     2852.44     3221.27     87.01 o
 -11  33   7        1.23      -41.59     41.59 o
  -8  33   7     1686.75     1702.72     67.75 o
  -5  33   7      347.40      311.78     46.54 o
  -2  33   7      322.27      278.82     50.31 o
   1  33   7       22.29       -7.36     49.59 o
   4  33   7      155.72      150.42     58.40 o
   7  33   7      325.63      266.55     68.78 o
  10  33   7      585.72      736.05     98.01 o
 -43  34   7       71.01       12.74    103.57 o
 -40  34   7       89.50      135.13     50.82 o
 -37  34   7        4.53      -42.55     42.55 o
 -34  34   7      328.60      282.19     44.48 o
 -31  34   7      263.98      162.95     37.51 o
 -28  34   7        7.46      -32.74     32.74 o
 -25  34   7      333.60      299.47     47.80 o
 -22  34   7        0.50      -41.93     41.93 o
 -19  34   7      882.75     1048.22     61.36 o
 -16  34   7      242.14      255.99     49.14 o
 -13  34   7     1646.30     1839.40     69.55 o
 -10  34   7        8.12      -42.33     42.33 o
  -7  34   7      119.72       38.07     42.15 o
  -4  34   7      321.46      335.45     52.28 o
  -1  34   7     2012.60     2123.09     75.29 o
   2  34   7        3.45      -43.90     50.92 o
   5  34   7      300.14      216.67     68.59 o
   8  34   7       29.24       -4.77     70.02 o
 -42  35   7        0.15      -72.12     72.12 o
 -39  35   7       60.82       18.28     51.51 o
 -36  35   7      175.03      141.84     51.93 o
 -33  35   7      623.94      588.36     51.33 o
 -30  35   7       92.78      -33.06     36.32 o
 -27  35   7     1176.67     1279.73     54.45 o
 -24  35   7        0.12      -35.39     44.90 o
 -21  35   7      698.83      584.44     56.06 o
 -18  35   7      359.74      371.37     52.00 o
 -15  35   7     1550.32     1596.74     71.01 o
 -12  35   7     2674.07     3031.08     86.91 o
  -9  35   7      259.03      336.11     51.47 o
  -6  35   7     2199.76     2472.34     76.79 o
  -3  35   7      155.56      103.07     50.12 o
   0  35   7      608.02      622.47     59.71 o
   3  35   7      130.54      205.36     63.06 o
   6  35   7       22.56       67.77     72.53 o
 -41  36   7      354.96      316.01     85.42 o
 -38  36   7        2.53      -49.43     49.43 o
 -35  36   7       16.32      -45.57     45.57 o
 -32  36   7       25.20      -39.19     39.19 o
 -29  36   7      109.71       24.38     38.24 o
 -26  36   7      185.04      248.29     40.22 o
 -23  36   7     2027.76     1891.70     75.38 o
 -20  36   7       55.89       11.42     46.17 o
 -17  36   7     1273.60     1118.34     65.17 o
 -14  36   7      717.09      746.16     60.62 o
 -11  36   7      633.73      659.17     57.74 o
  -8  36   7      662.33      742.89     58.71 o
  -5  36   7        9.84      -23.90     46.55 o
  -2  36   7       23.91       18.29     49.36 o
   1  36   7       74.58      213.55     56.19 o
   4  36   7      186.35      144.48     68.95 o
 -40  37   7       21.37       27.09     77.91 o
 -37  37   7      451.01      446.11     58.57 o
 -34  37   7      842.88      945.89     60.09 o
 -31  37   7       26.08      -44.92     44.92 o
 -28  37   7        2.71      -32.35     32.35 o
 -25  37   7      235.36      194.41     40.72 o
 -22  37   7      120.71      177.77     50.45 o
 -19  37   7      147.38      209.47     50.19 o
 -16  37   7      274.02      347.94     54.72 o
 -13  37   7     1037.41     1080.71     67.01 o
 -10  37   7      107.11      103.34     48.43 o
  -7  37   7      173.43      115.95     49.50 o
  -4  37   7       51.08       75.86     50.30 o
  -1  37   7      652.47      861.10     66.76 o
   2  37   7       19.50        5.15     60.31 o
 -39  38   7     1286.40     1830.21    118.48 o
 -36  38   7      194.12      129.05     55.92 o
 -33  38   7       15.56      -44.29     44.29 o
 -30  38   7       66.71      -13.33     41.67 o
 -27  38   7       66.95        9.08     34.69 o
 -24  38   7      677.52      592.07     47.06 o
 -21  38   7      492.03      465.17     42.79 o
 -18  38   7       77.99       90.08     51.01 o
 -15  38   7       12.79       44.63     49.76 o
 -12  38   7      139.11      113.05     49.70 o
  -9  38   7       81.72        8.23     47.45 o
  -6  38   7       30.17       52.69     51.74 o
  -3  38   7        1.34      -53.67     53.67 o
   0  38   7        0.04      -36.00     61.46 o
 -38  39   7       75.04      151.69    108.09 o
 -35  39   7       10.48      -58.85     59.77 o
 -32  39   7       79.34       -2.60     45.21 o
 -29  39   7      373.43      404.25     42.74 o
 -26  39   7        3.34      -34.69     34.69 o
 -23  39   7      168.69      129.19     41.67 o
 -20  39   7        4.60       -7.02     48.69 o
 -17  39   7       97.02       41.86     51.81 o
 -14  39   7       60.07       34.98     51.34 o
 -11  39   7      605.34      597.90     59.90 o
  -8  39   7      337.80      320.87     55.02 o
  -5  39   7       45.66      -40.67     54.13 o
  -2  39   7      278.70      322.54     68.21 o
 -37  40   7      361.50      492.07     91.22 o
 -34  40   7      186.39      175.30     56.37 o
 -31  40   7      348.57      247.39     49.88 o
 -28  40   7       75.40       26.22     37.59 o
 -25  40   7      146.32      108.16     50.00 o
 -22  40   7      846.35      961.20     54.47 o
 -19  40   7      260.70      180.04     41.95 o
 -16  40   7        1.35      -43.70     50.62 o
 -13  40   7       54.74        6.02     51.01 o
 -10  40   7        0.88      -48.69     48.69 o
  -7  40   7       28.48       64.99     60.03 o
  -4  40   7       18.13      -65.60     65.60 o
 -36  41   7        9.68        6.30     76.23 o
 -33  41   7        2.18       -9.58     67.70 o
 -30  41   7       24.89       -3.85     46.47 o
 -27  41   7        0.03      -37.25     37.25 o
 -24  41   7        6.27       11.70     38.29 o
 -21  41   7       22.29       31.16     39.99 o
 -18  41   7       85.11      144.93     42.00 o
 -15  41   7      964.06     1157.69     60.74 o
 -12  41   7       52.38       -6.32     51.20 o
  -9  41   7       75.58       97.01     57.47 o
  -6  41   7       51.55       -5.29     69.64 o
 -35  42   7      289.87      288.27     85.83 o
 -32  42   7        0.47      -17.37     67.66 o
 -29  42   7       44.23       86.89     51.17 o
 -26  42   7       11.82      -14.34     39.90 o
 -23  42   7      298.37      343.65     48.06 o
 -20  42   7       16.80      -32.14     40.90 o
 -17  42   7     1087.46     1410.36     64.59 o
 -14  42   7      553.96      428.52     69.79 o
 -11  42   7       20.52      -10.06     60.50 o
  -8  42   7      786.06      874.76     83.87 o
 -34  43   7        4.33       33.97    189.96 o
 -31  43   7      157.86      210.37     73.63 o
 -28  43   7       36.40       -0.21     61.72 o
 -25  43   7        8.90       50.12     43.52 o
 -22  43   7       10.13      -30.89     40.38 o
 -19  43   7     2910.99     3529.66    102.05 o
 -16  43   7        0.23      -66.80     66.80 o
 -13  43   7       16.94       -7.18     65.63 o
 -10  43   7       92.29       54.22     63.21 o
 -30  44   7       16.94      -17.28     67.51 o
 -27  44   7      497.58      427.64     72.45 o
 -24  44   7      167.99      136.71     66.83 o
 -21  44   7      789.22      746.11     61.68 o
 -18  44   7      416.73      447.65     63.48 o
 -15  44   7      359.60      404.38     56.08 o
 -26  45   7        0.29      -15.67     69.43 o
 -23  45   7       17.36      -29.52     71.09 o
 -20  45   7       54.20       61.44     73.11 o
   0   1   8     1523.11     1290.38     99.30 o
  -2   2   8    31759.88    30774.68    509.74 o
   1   2   8     8819.36     8995.48    165.26 o
  -4   3   8     9885.16     9782.19    143.55 o
  -1   3   8     1554.51     1686.11     96.62 o
   2   3   8    13899.61    14036.00    176.18 o
  -6   4   8      476.44      436.56     17.59 o
  -3   4   8     4281.88     4084.79     67.30 o
   0   4   8      370.48      481.16     31.07 o
   3   4   8      530.66      568.05     18.96 o
  -8   5   8     1520.04     1530.38     30.00 o
  -5   5   8    10469.90    10504.03    102.55 o
  -2   5   8     3319.46     3017.98     48.21 o
   1   5   8      175.00      144.23     14.90 o
   4   5   8     1996.95     1780.00     30.35 o
 -10   6   8      839.37      805.14     19.82 o
  -7   6   8     1064.08      933.88     23.28 o
  -4   6   8    12403.92    12268.93    120.77 o
  -1   6   8     3651.03     3837.80     44.94 o
   2   6   8    12717.01    12873.63    104.21 o
   5   6   8      122.09       31.10     14.71 o
 -12   7   8    11930.77    11891.73     97.28 o
  -9   7   8      519.67      472.05     19.04 o
  -6   7   8      370.82      401.08     17.06 o
  -3   7   8      247.84      186.60     16.21 o
   0   7   8       13.74       -4.85     13.06 o
   3   7   8    16519.79    16543.11    119.84 o
   6   7   8    20549.17    20610.55    155.97 o
 -14   8   8     2425.46     2175.29     41.05 o
 -11   8   8     7713.38     7108.03     65.19 o
  -8   8   8      159.62      195.61     14.71 o
  -5   8   8     4118.37     3822.65     41.27 o
  -2   8   8        6.17       -1.84     12.01 o
   1   8   8       70.55       74.78     12.66 o
   4   8   8     5273.38     5478.16     54.77 o
   7   8   8        7.42       23.09     17.74 o
 -16   9   8      518.33      542.17     26.87 o
 -13   9   8      890.57      729.20     24.79 o
 -10   9   8     1843.83     1814.75     29.57 o
  -7   9   8      604.09      630.73     19.07 o
  -4   9   8      147.23      122.42     13.82 o
  -1   9   8     2656.75     2647.88     31.90 o
   2   9   8     1081.07     1019.60     22.19 o
   5   9   8     1273.06      952.24     25.63 o
   8   9   8     6923.55     6834.34     71.30 o
 -18  10   8        0.29      -19.94     19.94 o
 -15  10   8     4485.44     4724.10     56.23 o
 -12  10   8       60.18        0.91     18.12 o
  -9  10   8     4981.72     5039.29     49.42 o
  -6  10   8      757.79      610.06     18.55 o
  -3  10   8     1332.49     1289.80     23.58 o
   0  10   8       16.55       38.65     13.76 o
   3  10   8     2062.29     1932.84     37.00 o
   6  10   8     2720.39     2904.46     43.23 o
   9  10   8      486.34      506.10     25.75 o
 -20  11   8       65.14       65.20     23.84 o
 -17  11   8     3833.85     4376.54     56.86 o
 -14  11   8     1538.15     1429.25     31.75 o
 -11  11   8     2791.87     2410.24     40.03 o
  -8  11   8     1318.26     1395.85     26.83 o
  -5  11   8     1957.81     2280.59     32.70 o
  -2  11   8       74.94       54.56     14.05 o
   1  11   8      285.30      205.97     18.13 o
   4  11   8     1393.28     1295.42     29.93 o
   7  11   8     1028.40      997.49     29.62 o
  10  11   8      970.22     1029.96     35.46 o
 -22  12   8     3693.66     3729.73     79.46 o
 -19  12   8        6.37      -18.55     20.46 o
 -16  12   8      758.34      615.98     25.07 o
 -13  12   8     4897.21     4841.08     58.26 o
 -10  12   8     2206.88     2250.50     35.44 o
  -7  12   8      713.71      675.90     22.40 o
  -4  12   8     1647.10     1538.09     28.63 o
  -1  12   8     5859.51     5704.88     57.29 o
   2  12   8     2974.47     2797.88     41.36 o
   5  12   8      748.88      904.40     27.25 o
   8  12   8     1636.33     1452.66     37.87 o
  11  12   8       78.22       53.43     26.42 o
 -24  13   8      493.87      569.75     34.50 o
 -21  13   8     3894.61     3797.79     61.36 o
 -18  13   8     3748.07     3609.73     56.37 o
 -15  13   8     1268.17     1186.99     29.11 o
 -12  13   8     1430.19     1462.03     33.18 o
  -9  13   8     2675.32     2650.95     39.59 o
  -6  13   8      310.26      188.60     17.84 o
  -3  13   8       64.96       48.78     16.61 o
   0  13   8     1402.91     1269.67     30.10 o
   3  13   8      916.09      882.26     27.54 o
   6  13   8     6957.25     6341.17     70.57 o
   9  13   8      382.13      390.52     28.68 o
  12  13   8     9996.71     9967.31    117.39 o
 -26  14   8     4864.06     5000.25     92.01 o
 -23  14   8       92.19       63.48     26.30 o
 -20  14   8     2372.09     2161.37     45.74 o
 -17  14   8     2788.03     2873.99     46.40 o
 -14  14   8     1269.39     1368.51     32.23 o
 -11  14   8     3719.81     3565.94     47.91 o
  -8  14   8      168.65      107.02     19.19 o
  -5  14   8       96.94       39.26     18.02 o
  -2  14   8     8484.37     8156.48     82.16 o
   1  14   8      262.98      100.60     20.23 o
   4  14   8     1666.78     1580.89     36.20 o
   7  14   8      113.09       78.82     25.03 o
  10  14   8     1930.63     1404.42     42.48 o
  13  14   8     2173.31     1902.97     66.09 o
 -28  15   8        7.40       70.97     39.04 o
 -25  15   8     3638.75     3588.99     66.92 o
 -22  15   8      232.80      163.12     26.29 o
 -19  15   8     6309.27     5537.55     70.53 o
 -16  15   8     1394.29     1273.13     30.75 o
 -13  15   8     2791.55     3014.24     44.96 o
 -10  15   8     2809.08     2901.25     45.55 o
  -7  15   8     3588.01     3233.08     49.03 o
  -4  15   8      778.37      843.44     27.15 o
  -1  15   8     1168.68      955.41     29.04 o
   2  15   8        3.65       37.73     21.82 o
   5  15   8     2685.26     2343.75     48.29 o
   8  15   8      103.53       87.06     26.85 o
  11  15   8     1197.40     1112.62     49.20 o
  14  15   8     3523.11     3651.94     92.58 o
 -30  16   8      458.75      710.89     53.09 o
 -27  16   8        5.84      -34.11     34.11 o
 -24  16   8      446.62      414.96     32.93 o
 -21  16   8     1984.82     1683.87     41.56 o
 -18  16   8       86.19      -21.47     24.41 o
 -15  16   8      286.31      276.81     22.78 o
 -12  16   8     3900.37     3793.78     52.08 o
  -9  16   8     5740.12     5943.99     67.98 o
  -6  16   8     9388.13     9173.93     90.54 o
  -3  16   8     2928.37     3050.25     47.78 o
   0  16   8     1008.65      678.84     27.61 o
   3  16   8      875.92      892.06     33.25 o
   6  16   8        2.76        0.54     23.79 o
   9  16   8       13.34      -28.78     28.78 o
  12  16   8      363.28      308.82     44.57 o
  15  16   8      232.69      229.26     46.08 o
 -32  17   8       13.07       -7.31     40.86 o
 -29  17   8     2679.11     3120.62     78.65 o
 -26  17   8     1367.89     1353.67     60.08 o
 -23  17   8       71.25        2.61     24.77 o
 -20  17   8     1376.63     1359.43     36.64 o
 -17  17   8    10203.71    10168.99     96.86 o
 -14  17   8     5874.47     6088.67     69.84 o
 -11  17   8     3120.73     3176.54     50.78 o
  -8  17   8     2020.76     1654.84     49.77 o
  -5  17   8     2597.18     2759.78     48.31 o
  -2  17   8        4.96      -20.37     20.37 o
   1  17   8      463.01      432.31     27.32 o
   4  17   8      260.54      178.46     26.09 o
   7  17   8     1476.95     1297.93     43.65 o
  10  17   8     2627.55     2453.45     73.46 o
  13  17   8      370.89      412.30     48.20 o
  16  17   8       21.31       12.52     43.53 o
 -34  18   8      139.24      198.70     45.60 o
 -31  18   8     2908.01     3147.32     81.87 o
 -28  18   8      184.54      231.68     39.75 o
 -25  18   8      624.09      745.94     40.46 o
 -22  18   8     1657.85     1550.41     39.76 o
 -19  18   8      346.27      362.75     27.27 o
 -16  18   8     1523.00     1418.23     39.12 o
 -13  18   8      212.17      174.24     23.45 o
 -10  18   8     9084.56     9851.39     95.60 o
  -7  18   8     2843.09     2603.57     48.00 o
  -4  18   8     4969.77     4688.94     61.12 o
  -1  18   8       33.89      -22.19     22.19 o
   2  18   8     1466.64     1338.03     39.37 o
   5  18   8     3126.06     2977.16     57.48 o
   8  18   8       10.47      -15.95     32.86 o
  11  18   8       20.21      -31.25     37.24 o
  14  18   8       15.21        7.94     42.51 o
  17  18   8       34.61       17.93     44.58 o
 -36  19   8      313.16      325.09     51.54 o
 -33  19   8     3195.37     3525.97     92.76 o
 -30  19   8       47.54       29.88     39.31 o
 -27  19   8        2.83      -17.05     34.69 o
 -24  19   8      142.96       70.89     29.90 o
 -21  19   8        0.00      -23.63     23.63 o
 -18  19   8    10963.11    10973.91    110.87 o
 -15  19   8     7679.77     7746.99     86.53 o
 -12  19   8     2469.43     2585.40     49.40 o
  -9  19   8     1469.74     1285.81     39.80 o
  -6  19   8       46.65      -22.70     22.70 o
  -3  19   8     1163.95     1177.50     36.11 o
   0  19   8      486.30      310.56     28.53 o
   3  19   8      843.99      733.73     35.60 o
   6  19   8      359.45      258.38     36.87 o
   9  19   8      914.09      972.31     69.19 o
  12  19   8      108.70      223.71     45.92 o
  15  19   8       73.06       84.12     56.58 o
  18  19   8      293.45      289.66     51.28 o
 -38  20   8      195.25      196.45     51.81 o
 -35  20   8      979.00     1110.69     62.11 o
 -32  20   8      144.44      183.16     43.00 o
 -29  20   8     1757.93     2075.15     64.83 o
 -26  20   8       77.56       35.18     35.87 o
 -23  20   8      217.64      175.67     29.05 o
 -20  20   8     1802.36     1596.59     41.29 o
 -17  20   8        3.16      -24.41     24.41 o
 -14  20   8     1199.86     1204.85     36.93 o
 -11  20   8     8951.33     8966.98     98.24 o
  -8  20   8     1675.86     1510.38     39.81 o
  -5  20   8      267.66      193.66     27.15 o
  -2  20   8     1197.60     1163.79     37.68 o
   1  20   8      731.51      392.71     32.73 o
   4  20   8     3194.14     3266.50     67.96 o
   7  20   8      113.63       12.63     36.09 o
  10  20   8      457.77      396.15     44.17 o
  13  20   8      160.33      148.24     45.96 o
  16  20   8      110.86       71.55     49.61 o
  19  20   8       82.86      139.14     50.34 o
 -40  21   8      147.12      191.05     53.35 o
 -37  21   8       70.51       44.38     48.05 o
 -34  21   8       21.12      -29.22     41.93 o
 -31  21   8       41.96      -38.30     38.30 o
 -28  21   8        1.76      -35.98     35.98 o
 -25  21   8       20.46      -33.24     33.24 o
 -22  21   8       80.96       46.85     27.20 o
 -19  21   8     4393.38     4695.99     69.22 o
 -16  21   8     8849.74     9225.14     99.48 o
 -13  21   8      894.80      962.59     36.34 o
 -10  21   8     1938.44     2021.93     44.67 o
  -7  21   8       42.28      -24.16     24.16 o
  -4  21   8      868.39      811.70     34.76 o
  -1  21   8     5868.25     5935.38     81.05 o
   2  21   8      509.56      455.42     38.98 o
   5  21   8      661.78      562.36     42.61 o
   8  21   8       47.16      -36.92     36.92 o
  11  21   8      165.50      179.45     46.29 o
  14  21   8      158.15      197.12     49.46 o
  17  21   8      406.06      350.89     57.00 o
  20  21   8      182.12      227.46     55.10 o
 -42  22   8       11.43       24.40     52.54 o
 -39  22   8      229.11      299.09     53.94 o
 -36  22   8       93.12      161.20     48.69 o
 -33  22   8        9.53       18.04     40.80 o
 -30  22   8     1416.98     1517.19     60.42 o
 -27  22   8      229.25      155.90     38.35 o
 -24  22   8      195.51      175.11     35.98 o
 -21  22   8     1046.35     1122.61     40.09 o
 -18  22   8      140.77       40.12     26.02 o
 -15  22   8       95.29       28.57     26.04 o
 -12  22   8     5325.98     5291.13     85.19 o
  -9  22   8      209.32      139.16     26.44 o
  -6  22   8     5669.30     5854.07     79.13 o
  -3  22   8     4545.22     4291.75     77.43 o
   0  22   8     2739.10     2549.12     63.19 o
   3  22   8       16.36      -33.25     33.25 o
   6  22   8     1056.71     1153.46     55.20 o
   9  22   8       26.06      -41.00     41.00 o
  12  22   8        6.92      -28.80     44.07 o
  15  22   8      879.61      884.46     65.16 o
  18  22   8     2121.19     2512.05     87.30 o
  21  22   8       15.51       15.97     56.60 o
 -41  23   8       34.17       -5.58     51.60 o
 -38  23   8      237.87      237.38     52.92 o
 -35  23   8      452.13      417.25     51.76 o
 -32  23   8      427.15      394.55     47.24 o
 -29  23   8       50.69      -27.11     40.26 o
 -26  23   8      339.55      297.70     40.30 o
 -23  23   8        8.45       22.55     33.56 o
 -20  23   8     1371.38     1469.61     43.56 o
 -17  23   8     1224.35     1344.79     40.23 o
 -14  23   8     1835.97     1720.60     44.85 o
 -11  23   8      152.90      108.86     27.76 o
  -8  23   8       44.71       29.40     26.00 o
  -5  23   8    12756.60    13168.52    139.08 o
  -2  23   8     3111.05     3204.16     70.94 o
   1  23   8       84.01       57.41     38.44 o
   4  23   8     1655.33     1832.64     62.78 o
   7  23   8      675.60      634.85     49.35 o
  10  23   8        0.24        9.59     44.12 o
  13  23   8     1076.35     1066.23     67.18 o
  16  23   8      207.40      324.22     58.11 o
  19  23   8      317.78      263.54     58.26 o
 -43  24   8      164.62      161.08     61.36 o
 -40  24   8        0.83       73.23     51.66 o
 -37  24   8      231.56      223.20     51.30 o
 -34  24   8        5.21      -11.60     44.17 o
 -31  24   8       72.77       21.64     39.65 o
 -28  24   8      521.34      428.90     44.40 o
 -25  24   8     1161.29     1089.95     51.63 o
 -22  24   8     1178.92      999.27     48.43 o
 -19  24   8      539.96      578.68     36.69 o
 -16  24   8     1938.68     1907.43     46.17 o
 -13  24   8     1726.14     1571.71     44.81 o
 -10  24   8     2377.25     2333.03     51.83 o
  -7  24   8      404.05      319.14     35.46 o
  -4  24   8     5707.01     5856.36    117.90 o
  -1  24   8     1292.10     1145.50     51.91 o
   2  24   8     1543.58     1589.61     60.35 o
   5  24   8     1353.17     1153.35     53.24 o
   8  24   8      301.61      276.02     49.26 o
  11  24   8      907.84      924.98     63.80 o
  14  24   8        1.46      -48.20     48.20 o
  17  24   8      258.18      263.82     59.80 o
 -42  25   8      318.93      317.01     59.64 o
 -39  25   8      316.01      417.17     57.59 o
 -36  25   8       40.98      125.71     49.18 o
 -33  25   8      540.79      533.09     50.23 o
 -30  25   8      189.72      227.08     43.13 o
 -27  25   8      249.01      189.25     40.28 o
 -24  25   8     5298.94     5944.09    101.83 o
 -21  25   8     1580.60     1636.29     55.94 o
 -18  25   8     7658.07     7607.38    103.48 o
 -15  25   8      575.29      626.46     39.07 o
 -12  25   8     4055.31     4203.07     75.63 o
  -9  25   8     6655.48     6607.61     91.99 o
  -6  25   8     5048.00     5031.03     91.33 o
  -3  25   8        0.48      -24.05     35.66 o
   0  25   8     1045.14     1058.83     55.83 o
   3  25   8      117.79       10.41     37.19 o
   6  25   8      326.11      334.00     46.14 o
   9  25   8      180.73      156.19     49.36 o
  12  25   8       14.08      -47.14     47.14 o
  15  25   8        3.19      -51.12     51.12 o
  18  25   8      436.02      560.42     68.64 o
 -41  26   8      558.08      537.63     62.76 o
 -38  26   8      227.69      214.39     53.64 o
 -35  26   8      421.67      392.49     52.48 o
 -32  26   8      144.11      253.79     45.04 o
 -29  26   8     1115.62     1180.95     63.28 o
 -26  26   8       40.76      -16.71     37.24 o
 -23  26   8      432.01      468.58     42.90 o
 -20  26   8      988.00      991.18     49.06 o
 -17  26   8     1419.55     1439.84     54.05 o
 -14  26   8    10498.83    10430.01    131.75 o
 -11  26   8       12.67      -30.95     30.95 o
  -8  26   8        8.10      -34.06     34.06 o
  -5  26   8      385.52      275.40     40.65 o
  -2  26   8      766.41      657.30     54.78 o
   1  26   8        0.57      -33.08     39.94 o
   4  26   8       60.45      -28.09     38.46 o
   7  26   8      681.30      755.60     59.10 o
  10  26   8        2.54      -46.83     46.83 o
  13  26   8       28.47       22.91     52.20 o
  16  26   8        0.96        0.59     57.34 o
 -40  27   8       65.70       25.99     52.20 o
 -37  27   8       64.35      105.79     50.61 o
 -34  27   8       50.75       29.70     46.18 o
 -31  27   8      213.34      239.93     44.65 o
 -28  27   8      602.68      686.19     49.47 o
 -25  27   8        0.97       -7.81     37.01 o
 -22  27   8     2206.49     2494.15     68.17 o
 -19  27   8     4322.64     4557.00     89.16 o
 -16  27   8     3075.61     2772.76     74.21 o
 -13  27   8       84.88       27.06     36.13 o
 -10  27   8     1075.63     1041.39     52.13 o
  -7  27   8        0.07      -33.65     33.65 o
  -4  27   8        0.36      -36.51     36.51 o
  -1  27   8       61.17      -12.01     40.81 o
   2  27   8      627.67      483.91     49.54 o
   5  27   8      316.36      226.00     50.27 o
   8  27   8      246.29      284.38     65.09 o
  11  27   8      431.98      481.47     60.68 o
  14  27   8      460.42      647.30     67.39 o
 -42  28   8        0.65       31.56     59.28 o
 -39  28   8        1.21       17.73     51.16 o
 -36  28   8      596.31      620.34     57.94 o
 -33  28   8       39.53       56.47     46.27 o
 -30  28   8      833.13      886.52     61.38 o
 -27  28   8      241.75      262.57     43.47 o
 -24  28   8      630.25      574.29     45.96 o
 -21  28   8     2973.93     3005.39     76.00 o
 -18  28   8      172.35      122.31     38.66 o
 -15  28   8       81.04       37.34     36.68 o
 -12  28   8       27.14      -34.87     34.87 o
  -9  28   8     2567.75     2708.01     71.76 o
  -6  28   8     1983.44     2005.95     62.39 o
  -3  28   8     1537.79     1449.18     59.90 o
   0  28   8     1456.32     1435.43     65.73 o
   3  28   8      146.81       75.67     42.95 o
   6  28   8      237.97      226.78     53.26 o
   9  28   8       91.28      -51.46     51.46 o
  12  28   8      190.87      162.00     58.54 o
 -41  29   8      504.13      575.65     71.21 o
 -38  29   8       24.84      -49.73     49.73 o
 -35  29   8        5.70      -30.48     45.61 o
 -32  29   8       33.92       14.65     43.00 o
 -29  29   8      672.11      792.29     51.97 o
 -26  29   8       27.06       -9.86     38.35 o
 -23  29   8     1581.13     1650.62     66.60 o
 -20  29   8       98.58      -34.50     37.42 o
 -17  29   8       27.56      -25.42     36.69 o
 -14  29   8     1563.29     1407.92     57.47 o
 -11  29   8      466.34      378.03     44.44 o
  -8  29   8     1146.47     1180.23     54.40 o
  -5  29   8       94.10       30.01     40.39 o
  -2  29   8     1631.87     1412.79     65.88 o
   1  29   8      353.85      346.81     47.84 o
   4  29   8      927.70     1156.76     70.57 o
   7  29   8      434.47      440.02     59.42 o
  10  29   8      621.21      768.64     67.99 o
  13  29   8       12.52      -35.41     59.41 o
 -40  30   8       65.85       50.92     56.52 o
 -37  30   8       36.34       -1.40     48.07 o
 -34  30   8      721.05      941.38     62.55 o
 -31  30   8     1264.71     1453.94     63.04 o
 -28  30   8      144.33      242.45     43.88 o
 -25  30   8      160.61      124.24     40.64 o
 -22  30   8       59.26       90.64     38.85 o
 -19  30   8     2659.85     2504.53     69.56 o
 -16  30   8     1124.92     1207.57     54.52 o
 -13  30   8      374.27      353.72     45.35 o
 -10  30   8      697.43      655.18     50.17 o
  -7  30   8     1892.64     2026.12     65.77 o
  -4  30   8       59.88       -6.35     41.20 o
  -1  30   8      994.75     1138.61     82.06 o
   2  30   8       58.42       67.91     46.77 o
   5  30   8      747.95      816.51     65.16 o
   8  30   8      249.70      223.50     58.13 o
  11  30   8      110.13      171.16     59.10 o
 -39  31   8      230.47      368.84     60.38 o
 -36  31   8       14.64      -28.21     47.09 o
 -33  31   8      643.45      705.74     58.81 o
 -30  31   8      166.26      161.49     45.53 o
 -27  31   8      166.26       66.47     46.95 o
 -24  31   8       29.12      -37.04     37.04 o
 -21  31   8      538.24      482.66     45.95 o
 -18  31   8      238.99      199.87     41.33 o
 -15  31   8       15.64      -19.11     37.24 o
 -12  31   8       96.04      101.66     41.32 o
  -9  31   8      976.42     1175.93     68.76 o
  -6  31   8      820.10      913.50     54.70 o
  -3  31   8        9.20      -21.39     44.77 o
   0  31   8       24.46       20.67     45.23 o
   3  31   8       17.97       29.24     51.55 o
   6  31   8       32.50      -48.57     53.66 o
   9  31   8       42.38       33.50     55.40 o
 -41  32   8       14.79      -38.87     58.80 o
 -38  32   8        0.45      -52.31     52.31 o
 -35  32   8       43.53       56.03     49.63 o
 -32  32   8     1505.91     1853.33     70.15 o
 -29  32   8       50.03       38.03     42.68 o
 -26  32   8      117.69       57.87     41.27 o
 -23  32   8       55.80       40.20     40.19 o
 -20  32   8     1192.89     1079.92     54.28 o
 -17  32   8      545.00      629.04     47.85 o
 -14  32   8     2895.86     3095.09    113.37 o
 -11  32   8      510.07      514.54     51.16 o
  -8  32   8       92.00       45.12     40.06 o
  -5  32   8     1210.13     1278.71     60.52 o
  -2  32   8      917.61      963.82     64.21 o
   1  32   8       45.10       53.02     51.29 o
   4  32   8       86.98      -54.96     54.96 o
   7  32   8        5.77      -48.67     59.89 o
 -40  33   8      285.13      381.98     64.10 o
 -37  33   8       85.28       59.81     51.23 o
 -34  33   8      198.49      313.60     53.90 o
 -31  33   8        0.95      -42.89     42.89 o
 -28  33   8      640.83      534.77     50.59 o
 -25  33   8      101.96      103.80     41.88 o
 -22  33   8      276.11      289.05     44.76 o
 -19  33   8        3.88      -14.21     39.24 o
 -16  33   8      640.88      704.13     53.35 o
 -13  33   8     1732.08     1704.00    102.45 o
 -10  33   8        9.08      -39.37     42.37 o
  -7  33   8        9.78      -40.64     40.64 o
  -4  33   8      284.07      262.70     53.89 o
  -1  33   8      109.36       85.42     51.68 o
   2  33   8        0.44      -51.27     51.27 o
   5  33   8      126.17       -8.32     56.48 o
 -39  34   8       72.60       -3.44     54.54 o
 -36  34   8       10.31       14.76     50.54 o
 -33  34   8       32.02        9.57     47.03 o
 -30  34   8      511.68      456.58     50.91 o
 -27  34   8       18.87      -40.97     40.97 o
 -24  34   8      281.48      347.21     50.91 o
 -21  34   8     2620.28     2787.42     90.08 o
 -18  34   8      278.05      272.29     48.38 o
 -15  34   8      898.57      916.17     58.62 o
 -12  34   8      672.84      582.50     54.33 o
  -9  34   8       30.77       -9.51     44.53 o
  -6  34   8       50.05       48.60     44.54 o
  -3  34   8     2599.80     2966.22     89.15 o
   0  34   8        2.88      -48.38     51.47 o
   3  34   8        6.31      -39.50     56.45 o
   6  34   8       14.31       -6.65     63.78 o
 -38  35   8       64.76       51.31     58.97 o
 -35  35   8       43.29      -52.68     52.68 o
 -32  35   8      154.21      177.97     50.73 o
 -29  35   8        7.01      -45.37     45.37 o
 -26  35   8        0.04      -44.13     44.13 o
 -23  35   8      613.02      646.84     55.50 o
 -20  35   8     1192.87     1399.14     65.71 o
 -17  35   8     2218.41     2405.70     79.02 o
 -14  35   8      776.44      559.32     55.77 o
 -11  35   8     1089.17     1102.16     63.27 o
  -8  35   8      234.05      286.90     52.06 o
  -5  35   8      251.87      228.65     52.82 o
  -2  35   8      336.98      220.58     57.26 o
   1  35   8      523.97      604.47     74.87 o
   4  35   8       20.44       12.27     66.50 o
 -37  36   8        8.58      -53.71     53.71 o
 -34  36   8        5.48      -52.70     52.70 o
 -31  36   8      158.56        9.75     47.83 o
 -28  36   8      143.42      137.23     49.09 o
 -25  36   8      420.97      511.84     55.22 o
 -22  36   8      309.20      511.47     54.00 o
 -19  36   8       14.73       10.89     45.18 o
 -16  36   8     1122.02     1167.65     65.27 o
 -13  36   8     1371.54     1466.64     69.75 o
 -10  36   8      219.81      184.51     50.67 o
  -7  36   8      319.57      355.15     54.12 o
  -4  36   8     2865.65     3249.79     96.33 o
  -1  36   8       71.83       26.65     52.97 o
   2  36   8        1.57      -50.63     60.81 o
 -36  37   8      270.67      357.77     64.94 o
 -33  37   8      165.49      253.62     61.92 o
 -30  37   8      740.83      895.19     64.21 o
 -27  37   8      139.93      193.11     51.77 o
 -24  37   8      478.80      713.75     58.75 o
 -21  37   8        0.02       42.61     47.50 o
 -18  37   8     1266.75     1460.48     70.20 o
 -15  37   8      204.49      122.87     50.49 o
 -12  37   8        2.18      -45.73     45.73 o
  -9  37   8       12.80      -21.61     47.05 o
  -6  37   8       19.40       47.39     54.33 o
  -3  37   8        7.09       70.81     57.54 o
   0  37   8      684.23      709.42     77.42 o
 -35  38   8        4.48      -54.63     54.63 o
 -32  38   8      404.50      362.82     59.47 o
 -29  38   8      989.56     1155.47     68.18 o
 -26  38   8      395.50      400.84     56.89 o
 -23  38   8      263.81      320.35     54.38 o
 -20  38   8      334.41      268.21     52.91 o
 -17  38   8     1722.41     1841.15     77.54 o
 -14  38   8       51.08       23.03     49.73 o
 -11  38   8       11.27      -17.25     48.82 o
  -8  38   8       29.71      -32.18     50.40 o
  -5  38   8     2702.94     3119.05    102.46 o
  -2  38   8      293.03      315.61     61.24 o
 -34  39   8       47.11       24.93     58.74 o
 -31  39   8       84.70       67.99     54.88 o
 -28  39   8      167.82       70.40     51.86 o
 -25  39   8      551.85      706.77     62.45 o
 -22  39   8       87.70       96.23     51.63 o
 -19  39   8        5.82        2.65     53.10 o
 -16  39   8      116.95      223.51     53.32 o
 -13  39   8      382.51      289.71     55.66 o
 -10  39   8      567.03      564.47     61.04 o
  -7  39   8      241.29      260.68     61.39 o
  -4  39   8      496.22      715.52     75.66 o
 -33  40   8      193.28      209.48     80.64 o
 -30  40   8      177.63       74.12     55.43 o
 -27  40   8      210.72      221.98     66.41 o
 -24  40   8       73.73       88.65     60.31 o
 -21  40   8      305.49      455.44     59.10 o
 -18  40   8       43.37       26.60     51.03 o
 -15  40   8      160.23      115.02     54.50 o
 -12  40   8        0.54      -50.08     50.08 o
  -9  40   8       92.79      120.49     53.96 o
  -6  40   8     2021.19     2591.26    111.66 o
 -32  41   8      296.33      351.95     67.36 o
 -29  41   8      397.24      324.91     60.92 o
 -26  41   8      508.44      442.14     61.81 o
 -23  41   8        5.17      -38.45     50.22 o
 -20  41   8      577.52      689.35     63.59 o
 -17  41   8      243.36      279.95     57.20 o
 -14  41   8       64.88      -44.17     52.00 o
 -11  41   8      103.17      112.82     55.80 o
 -28  42   8      305.59      380.53     62.74 o
 -25  42   8       29.78       33.25     55.50 o
 -22  42   8     1080.86     1395.07     75.69 o
 -19  42   8      475.88      432.37     61.23 o
 -16  42   8      100.38      110.11     55.83 o
 -13  42   8        1.72      -53.50     53.50 o
 -24  43   8       62.12      130.05     59.77 o
 -21  43   8      169.38      119.34     60.14 o
 -18  43   8      216.09      278.05     61.40 o
   0   0   9     3063.03     2198.68    226.33 o
   1   1   9    14164.61    13796.96    327.08 o
  -1   2   9     4872.87     4354.73    184.86 o
   2   2   9     1178.13      959.73     45.10 o
  -3   3   9     6893.71     6367.83    177.67 o
   0   3   9      120.59       61.63     24.72 o
   3   3   9     1712.49     1602.72     34.07 o
  -5   4   9      512.00      348.94     33.93 o
  -2   4   9     3509.41     3532.81     56.10 o
   1   4   9    10482.38     9929.69    115.43 o
   4   4   9     4261.33     4147.15     49.90 o
  -7   5   9    11287.80    11150.02     98.03 o
  -4   5   9       24.46       -1.34     19.31 o
  -1   5   9       11.22       70.97     25.50 o
   2   5   9     4247.34     3922.56     48.57 o
   5   5   9     8163.24     8256.54     77.51 o
  -9   6   9    11393.80    11184.84     97.43 o
  -6   6   9     1335.07     1151.15     29.72 o
  -3   6   9     2020.13     1974.48     43.06 o
   0   6   9    19771.54    19307.14    161.69 o
   3   6   9      730.31      831.35     32.66 o
   6   6   9     2348.20     2587.40     42.31 o
 -11   7   9    14894.67    14614.84    126.74 o
  -8   7   9     1926.35     1591.85     41.89 o
  -5   7   9     6051.45     6062.29     67.46 o
  -2   7   9     3592.05     3380.61     45.00 o
   1   7   9    10918.94    10745.30     93.40 o
   4   7   9      948.24      970.52     24.73 o
   7   7   9       88.87       52.29     20.61 o
 -13   8   9    11677.57    11423.23    107.13 o
 -10   8   9    10230.42     9698.64     90.44 o
  -7   8   9      785.14      783.17     20.89 o
  -4   8   9     3917.00     3832.23     42.90 o
  -1   8   9     3698.86     3478.80     41.69 o
   2   8   9      874.60      778.88     22.58 o
   5   8   9      357.39      451.23     22.14 o
   8   8   9      757.36      696.25     29.07 o
 -15   9   9     2798.24     2910.78     49.14 o
 -12   9   9      334.18      205.26     23.39 o
  -9   9   9        1.19      -15.14     15.14 o
  -6   9   9     9338.39     9128.51     85.90 o
  -3   9   9     7897.39     7845.18     71.20 o
   0   9   9        4.53      -14.76     14.76 o
   3   9   9      398.40      310.53     20.44 o
   6   9   9     3472.38     3178.49     49.90 o
   9   9   9       58.02      -22.16     22.16 o
 -17  10   9     5750.13     5564.27     70.56 o
 -14  10   9     5143.40     4924.32     62.75 o
 -11  10   9      149.28       55.10     18.93 o
  -8  10   9      403.87      298.86     18.09 o
  -5  10   9     1775.24     1693.07     33.81 o
  -2  10   9      858.54      763.32     22.03 o
   1  10   9     2130.50     2084.75     35.51 o
   4  10   9     2744.16     2693.34     43.54 o
   7  10   9     1020.44      812.06     30.68 o
  10  10   9       11.73      -23.32     23.32 o
 -19  11   9      152.81      183.14     25.68 o
 -16  11   9      759.77      552.86     28.10 o
 -13  11   9       70.22        8.57     20.16 o
 -10  11   9      198.80       91.45     18.16 o
  -7  11   9     3907.10     3728.10     46.30 o
  -4  11   9     4351.34     4314.77     54.88 o
  -1  11   9        1.48      -16.35     16.35 o
   2  11   9     1424.04     1347.38     35.70 o
   5  11   9     6480.88     6681.27     73.26 o
   8  11   9      222.18      150.31     25.30 o
  11  11   9      463.05      628.77     33.99 o
 -21  12   9      111.01      114.28     26.18 o
 -18  12   9       22.73      -21.30     21.30 o
 -15  12   9     9095.97     8675.40     88.46 o
 -12  12   9      844.61      665.93     25.53 o
  -9  12   9      296.78      300.54     19.50 o
  -6  12   9        0.01      -16.90     16.90 o
  -3  12   9     1546.46     1541.34     32.81 o
   0  12   9       17.54      -17.64     17.64 o
   3  12   9     1028.78     1027.26     30.81 o
   6  12   9     5083.51     4816.08     65.40 o
   9  12   9      696.97      657.55     35.95 o
  12  12   9     9444.14     9559.62    114.10 o
 -23  13   9      813.99      722.73     36.69 o
 -20  13   9       70.10       35.56     23.45 o
 -17  13   9      432.14      418.71     26.27 o
 -14  13   9        4.31      -19.73     19.73 o
 -11  13   9        0.11      -17.57     17.57 o
  -8  13   9      600.39      535.93     23.75 o
  -5  13   9      645.04      620.86     24.68 o
  -2  13   9     1457.89     1321.73     31.94 o
   1  13   9      110.91       64.24     20.36 o
   4  13   9      199.63      127.49     23.19 o
   7  13   9       30.83       37.33     24.59 o
  10  13   9     2088.11     2099.44     51.23 o
  13  13   9     4662.28     4876.87     97.55 o
 -25  14   9      112.41       37.05     36.02 o
 -22  14   9      346.76      257.65     28.43 o
 -19  14   9     2791.91     2589.66     49.61 o
 -16  14   9      510.15      611.35     27.76 o
 -13  14   9      923.76      792.10     27.50 o
 -10  14   9     6250.99     6435.61     67.82 o
  -7  14   9     1649.30     1425.42     36.14 o
  -4  14   9    10301.86    10622.77    102.87 o
  -1  14   9      625.72      547.21     25.84 o
   2  14   9      187.59       85.14     24.39 o
   5  14   9       21.90       29.74     23.23 o
   8  14   9      991.93     1041.18     38.34 o
  11  14   9     1434.16     1563.21     57.50 o
  14  14   9      636.24      653.42     52.32 o
 -27  15   9        0.31      -36.08     36.08 o
 -24  15   9        4.96      -28.90     28.90 o
 -21  15   9      127.52       53.43     24.72 o
 -18  15   9      646.31      662.21     29.98 o
 -15  15   9     1076.12      917.62     29.93 o
 -12  15   9     5148.31     5120.14     63.28 o
  -9  15   9      351.74      265.71     23.83 o
  -6  15   9     4796.97     4753.77     61.79 o
  -3  15   9       12.14      -20.36     20.36 o
   0  15   9     1608.90     1350.51     36.07 o
   3  15   9      324.34      351.58     27.30 o
   6  15   9      892.92      973.44     36.75 o
   9  15   9       43.54       27.97     30.18 o
  12  15   9      127.98      110.20     41.19 o
  15  15   9      609.36      683.67     53.52 o
 -29  16   9       27.37       77.45     38.87 o
 -26  16   9       99.68       87.14     37.86 o
 -23  16   9     1411.94     1385.73     43.48 o
 -20  16   9     2308.60     2185.04     47.19 o
 -17  16   9       24.65       -0.67     21.37 o
 -14  16   9     1392.69     1400.14     35.37 o
 -11  16   9        0.07      -20.16     20.16 o
  -8  16   9     1705.18     1510.07     36.41 o
  -5  16   9      523.08      431.54     26.89 o
  -2  16   9     8238.75     7907.36     85.07 o
   1  16   9       50.89      -14.86     23.23 o
   4  16   9     1774.00     1708.82     41.83 o
   7  16   9      965.53      694.20     36.99 o
  10  16   9     1958.04     1833.58     60.98 o
  13  16   9       16.34       53.53     41.27 o
  16  16   9     2101.74     2238.55     74.38 o
 -31  17   9       23.27       -3.86     41.06 o
 -28  17   9       67.12       51.67     38.34 o
 -25  17   9      905.45      839.43     46.81 o
 -22  17   9        4.68      -24.04     24.04 o
 -19  17   9       27.22      -22.42     22.42 o
 -16  17   9     1543.25     1476.25     37.32 o
 -13  17   9       31.38       18.27     21.80 o
 -10  17   9     3826.12     3533.33     53.51 o
  -7  17   9     1915.39     1971.60     44.02 o
  -4  17   9     7848.62     7583.96     86.15 o
  -1  17   9      202.09      171.20     25.33 o
   2  17   9      120.55      169.02     26.86 o
   5  17   9     3679.67     3503.86     61.17 o
   8  17   9       31.03       -3.33     33.59 o
  11  17   9      611.22      553.18     49.43 o
  14  17   9      121.47       42.54     44.77 o
  17  17   9      209.72       97.79     46.07 o
 -33  18   9      152.87      129.42     46.78 o
 -30  18   9       19.21       24.22     39.57 o
 -27  18   9     1764.14     1802.55     60.39 o
 -24  18   9      809.82      798.00     41.70 o
 -21  18   9      146.64       80.63     25.21 o
 -18  18   9      995.76      753.99     32.22 o
 -15  18   9     1709.75     1544.02     38.68 o
 -12  18   9        8.16       25.30     22.33 o
  -9  18   9       92.41       86.72     22.80 o
  -6  18   9     1620.20     1542.16     38.76 o
  -3  18   9      267.88      334.36     26.79 o
   0  18   9      456.08      485.59     35.71 o
   3  18   9      134.83       96.34     27.33 o
   6  18   9       34.21      -32.82     32.82 o
   9  18   9      201.59      143.23     39.93 o
  12  18   9      354.50      272.54     48.54 o
  15  18   9       29.08      -44.89     44.89 o
  18  18   9        4.57      -45.31     45.31 o
 -35  19   9       27.29       87.74     45.93 o
 -32  19   9      164.77      154.92     43.38 o
 -29  19   9      139.87      118.81     39.71 o
 -26  19   9        1.63      -31.31     35.62 o
 -23  19   9     1265.36     1446.82     47.81 o
 -20  19   9       98.30       59.48     25.34 o
 -17  19   9      164.52       79.27     25.22 o
 -14  19   9     4753.30     4428.45     63.79 o
 -11  19   9      534.32      543.02     29.51 o
  -8  19   9      157.91       83.27     24.64 o
  -5  19   9        8.67        7.46     23.77 o
  -2  19   9       94.87       59.17     25.43 o
   1  19   9      324.12      404.72     34.93 o
   4  19   9     1811.13     1628.50     57.09 o
   7  19   9      109.85      105.07     37.66 o
  10  19   9      530.62      625.31     51.79 o
  13  19   9      659.12      612.27     55.30 o
  16  19   9      168.75      218.34     52.31 o
  19  19   9      375.71      442.33     57.44 o
 -37  20   9      352.13      513.63     56.28 o
 -34  20   9       79.99       85.99     45.56 o
 -31  20   9       16.97      -11.54     39.71 o
 -28  20   9      538.35      500.61     45.85 o
 -25  20   9     1073.98     1032.94     50.17 o
 -22  20   9     1190.15     1127.38     44.40 o
 -19  20   9     1310.71     1252.65     44.57 o
 -16  20   9      217.50      203.74     26.87 o
 -13  20   9      166.94       88.85     24.95 o
 -10  20   9        5.35        8.26     22.89 o
  -7  20   9       44.52       31.01     24.84 o
  -4  20   9     1605.16     1509.58     42.66 o
  -1  20   9        3.26      -24.84     24.84 o
   2  20   9     1317.22     1183.07     47.66 o
   5  20   9        3.11      -32.47     32.47 o
   8  20   9      438.04      471.69     46.48 o
  11  20   9      252.45      165.36     46.84 o
  14  20   9      774.45      709.20     60.25 o
  17  20   9      247.68      313.93     53.41 o
  20  20   9      163.55      208.69     55.50 o
 -39  21   9       11.30       17.57     49.64 o
 -36  21   9      359.90      498.18     55.16 o
 -33  21   9      163.15      216.98     46.15 o
 -30  21   9      744.93      679.28     50.27 o
 -27  21   9     1005.26     1221.95     54.56 o
 -24  21   9       87.02       14.95     35.37 o
 -21  21   9      730.01      794.17     39.95 o
 -18  21   9      386.54      470.53     30.38 o
 -15  21   9     2053.50     1851.21     43.62 o
 -12  21   9        6.88      -24.29     24.29 o
  -9  21   9      358.07      395.41     28.87 o
  -6  21   9     2201.71     2067.18     48.54 o
  -3  21   9       16.65      -25.65     25.65 o
   0  21   9      686.46      665.91     42.46 o
   3  21   9      220.76      157.44     36.45 o
   6  21   9      680.14      716.88     49.07 o
   9  21   9      484.39      483.61     51.55 o
  12  21   9      421.90      268.64     51.84 o
  15  21   9       21.42       40.01     50.09 o
  18  21   9       15.72       55.39     51.22 o
 -38  22   9        3.00       65.55     50.48 o
 -35  22   9        2.09      -43.68     43.68 o
 -32  22   9      179.59      152.56     44.02 o
 -29  22   9      448.73      502.19     46.57 o
 -26  22   9        0.47      -36.26     36.26 o
 -23  22   9      280.81      250.54     38.76 o
 -20  22   9      694.10      760.20     39.67 o
 -17  22   9       16.09       -6.62     25.13 o
 -14  22   9      185.80      183.76     27.13 o
 -11  22   9     1211.03     1111.69     38.27 o
  -8  22   9     1138.95     1155.40     39.90 o
  -5  22   9     3548.42     3786.31     67.85 o
  -2  22   9        0.06      -30.88     30.88 o
   1  22   9      542.63      470.38     42.77 o
   4  22   9      195.33       73.91     36.88 o
   7  22   9      201.10      105.30     41.56 o
  10  22   9      112.67      -41.76     44.38 o
  13  22   9       41.83       18.72     48.13 o
  16  22   9        0.07      -48.65     48.65 o
 -40  23   9       37.30       13.61     53.86 o
 -37  23   9      511.59      563.58     59.19 o
 -34  23   9        4.13        8.74     44.93 o
 -31  23   9       13.58      -39.94     39.94 o
 -28  23   9       97.13       85.55     39.33 o
 -25  23   9        7.80      -35.32     35.32 o
 -22  23   9        4.63      -32.14     33.00 o
 -19  23   9       20.63      -28.79     28.79 o
 -16  23   9     4883.57     5218.54     77.05 o
 -13  23   9       44.16      -25.95     25.95 o
 -10  23   9     1030.30     1024.58     37.80 o
  -7  23   9      759.55      736.51     38.88 o
  -4  23   9      274.24      216.65     37.75 o
  -1  23   9      539.20      653.73     54.62 o
   2  23   9     1122.64      995.93     54.61 o
   5  23   9      240.80      207.48     40.78 o
   8  23   9        3.98      -11.05     42.94 o
  11  23   9      336.21      271.70     53.23 o
  14  23   9       39.90       48.90     51.32 o
  17  23   9        8.40       35.56     52.41 o
 -39  24   9      869.67      996.33     67.84 o
 -36  24   9       86.00       22.13     48.36 o
 -33  24   9       48.93      -17.35     41.56 o
 -30  24   9     2126.63     2188.04     69.47 o
 -27  24   9      348.11      290.68     42.37 o
 -24  24   9      849.23      902.72     49.17 o
 -21  24   9      191.38      178.71     37.00 o
 -18  24   9      228.43      297.20     36.08 o
 -15  24   9        5.19      -28.49     28.49 o
 -12  24   9     2340.48     2539.68     60.96 o
  -9  24   9     5550.23     6083.89     87.64 o
  -6  24   9     4072.13     4215.56     83.90 o
  -3  24   9      853.43      845.93     49.36 o
   0  24   9     1366.44     1221.82     58.23 o
   3  24   9       79.52       14.65     38.36 o
   6  24   9       16.27       82.21     44.91 o
   9  24   9      724.26      885.07     68.89 o
  12  24   9        0.69      -47.10     47.10 o
  15  24   9      104.50       48.51     54.13 o
 -38  25   9      409.60      545.64     60.53 o
 -35  25   9        1.19       15.51     46.81 o
 -32  25   9       35.44       71.62     43.57 o
 -29  25   9      217.77      211.68     44.57 o
 -26  25   9     2353.43     2673.19     72.99 o
 -23  25   9       59.52      -17.18     36.03 o
 -20  25   9      501.33      458.09     41.82 o
 -17  25   9      113.43      137.15     35.96 o
 -14  25   9      480.06      431.44     37.60 o
 -11  25   9     1864.60     2085.04     57.71 o
  -8  25   9      735.62      767.03     45.43 o
  -5  25   9      989.89     1057.48     52.14 o
  -2  25   9      362.88      442.03     44.45 o
   1  25   9      105.51       37.89     41.59 o
   4  25   9      789.03      724.88     50.77 o
   7  25   9       41.33       19.81     47.15 o
  10  25   9      194.46      178.16     52.10 o
  13  25   9       19.26      -50.03     50.03 o
 -40  26   9      587.63      856.23     70.93 o
 -37  26   9     1333.58     1500.15     73.74 o
 -34  26   9       14.19       21.77     46.55 o
 -31  26   9      126.91       42.23     42.87 o
 -28  26   9      296.14      281.83     45.96 o
 -25  26   9     1256.06     1257.94     59.86 o
 -22  26   9      748.49      806.67     48.12 o
 -19  26   9      116.47       67.32     36.16 o
 -16  26   9      509.05      388.35     40.54 o
 -13  26   9      160.85      136.97     36.46 o
 -10  26   9      101.52       93.19     37.22 o
  -7  26   9        0.01      -34.60     34.60 o
  -4  26   9        2.65      -37.07     37.07 o
  -1  26   9      289.24      324.58     47.06 o
   2  26   9      179.59      185.84     43.18 o
   5  26   9      178.50      166.62     49.25 o
   8  26   9      881.76     1004.44     66.01 o
  11  26   9       27.23      -21.80     51.39 o
  14  26   9      176.46      156.32     58.88 o
 -39  27   9       11.13      133.13     57.28 o
 -36  27   9     1690.83     1858.29     78.24 o
 -33  27   9       40.49       16.19     43.81 o
 -30  27   9     1138.77     1205.39     60.06 o
 -27  27   9     3321.50     4001.83     91.75 o
 -24  27   9      314.31      310.76     43.96 o
 -21  27   9       44.99      -36.13     36.13 o
 -18  27   9     1019.95     1079.86     51.32 o
 -15  27   9       10.55       16.79     35.66 o
 -12  27   9     3039.40     3108.14     76.79 o
  -9  27   9      319.87      364.79     42.22 o
  -6  27   9      159.87      123.88     41.16 o
  -3  27   9      320.32      299.18     43.62 o
   0  27   9        6.82       13.02     42.50 o
   3  27   9      285.44      251.58     47.30 o
   6  27   9      588.25      705.88     61.30 o
   9  27   9      283.84      255.87     56.57 o
  12  27   9       41.42      -53.10     53.10 o
 -38  28   9      200.64      217.26     58.18 o
 -35  28   9      320.21      359.04     54.41 o
 -32  28   9     1420.25     1622.56     66.93 o
 -29  28   9     3225.42     3649.23     89.60 o
 -26  28   9        3.69      -40.05     40.05 o
 -23  28   9     1382.32     1168.92     55.79 o
 -20  28   9        6.69      -35.82     35.82 o
 -17  28   9       29.38        4.33     35.90 o
 -14  28   9        1.16       18.51     36.08 o
 -11  28   9      847.24      975.48     52.86 o
  -8  28   9      578.36      604.35     48.26 o
  -5  28   9     1008.44     1123.42     57.00 o
  -2  28   9      295.25      367.72     50.16 o
   1  28   9      351.97      309.95     47.64 o
   4  28   9      149.82       59.67     51.65 o
   7  28   9       23.24        2.56     50.85 o
  10  28   9      108.60      153.65     56.08 o
 -37  29   9      460.20      615.56     64.43 o
 -34  29   9       87.93      128.34     62.76 o
 -31  29   9       59.69       81.43     45.06 o
 -28  29   9      594.71      731.05     53.64 o
 -25  29   9      396.30      216.39     50.41 o
 -22  29   9      137.18       30.71     39.17 o
 -19  29   9      396.35      239.10     41.40 o
 -16  29   9       36.21       -2.08     37.61 o
 -13  29   9       23.26       46.20     38.66 o
 -10  29   9      542.05      506.87     48.44 o
  -7  29   9        0.54      -46.42     46.42 o
  -4  29   9       88.85       57.22     41.76 o
  -1  29   9      309.32      225.43     49.09 o
   2  29   9        2.09       10.84     46.78 o
   5  29   9      363.99      220.99     58.00 o
   8  29   9       20.82      -51.58     51.58 o
 -36  30   9     1078.80     1160.41     74.44 o
 -33  30   9        2.50       51.39     48.20 o
 -30  30   9     3301.75     3630.81     92.90 o
 -27  30   9     1240.08     1131.04     58.82 o
 -24  30   9      255.33      239.24     44.69 o
 -21  30   9      201.76      198.55     42.46 o
 -18  30   9       57.22        7.18     38.96 o
 -15  30   9     1469.95     1463.30     58.66 o
 -12  30   9     2780.47     2979.25     83.63 o
  -9  30   9        5.90      -39.52     39.52 o
  -6  30   9     1144.05     1261.12     57.85 o
  -3  30   9       63.81       55.61     45.97 o
   0  30   9        6.08       13.76     44.44 o
   3  30   9       42.91       96.32     51.51 o
   6  30   9       51.54      -46.90     53.81 o
 -38  31   9      308.79      267.83     60.36 o
 -35  31   9      322.47      325.78     59.17 o
 -32  31   9      384.70      529.29     53.10 o
 -29  31   9     1638.34     1724.81     67.99 o
 -26  31   9       52.57      -40.64     40.64 o
 -23  31   9       25.13       13.38     40.71 o
 -20  31   9        5.80      -38.90     38.90 o
 -17  31   9     2443.22     2534.27     72.73 o
 -14  31   9      859.08      895.65     55.84 o
 -11  31   9       43.19       26.99     42.14 o
  -8  31   9      153.48      147.69     42.32 o
  -5  31   9      136.13      106.68     43.08 o
  -2  31   9     1287.10     1502.72     71.96 o
   1  31   9      110.11       64.39     51.63 o
   4  31   9        9.87      -53.15     53.15 o
   7  31   9        0.04      -54.41     54.41 o
 -37  32   9       17.51      -37.77     53.13 o
 -34  32   9      354.26      411.94     59.45 o
 -31  32   9       87.33      130.94     47.10 o
 -28  32   9      263.83      264.42     48.36 o
 -25  32   9      396.04      370.73     48.28 o
 -22  32   9       73.74       19.44     41.47 o
 -19  32   9       28.39      -39.68     39.68 o
 -16  32   9       37.91      -10.46     40.81 o
 -13  32   9       18.43      -16.64     42.35 o
 -10  32   9       93.41       31.18     43.04 o
  -7  32   9      380.90      501.46     48.98 o
  -4  32   9      214.56      218.42     49.23 o
  -1  32   9      906.02     1133.58     65.24 o
   2  32   9      750.20      734.75     66.01 o
   5  32   9      458.10      357.33     66.27 o
 -36  33   9      214.81      185.03     58.60 o
 -33  33   9       54.78       96.49     53.35 o
 -30  33   9      107.48      166.22     47.63 o
 -27  33   9       28.44      -42.51     42.51 o
 -24  33   9      616.41      746.60     54.30 o
 -21  33   9     1140.53     1088.83     57.58 o
 -18  33   9      232.18      228.66     44.99 o
 -15  33   9        2.92        0.84     43.79 o
 -12  33   9       24.54        2.77     43.04 o
  -9  33   9      449.86      514.41     52.59 o
  -6  33   9       60.64       -6.12     43.14 o
  -3  33   9      474.51      663.59     58.66 o
   0  33   9      488.23      410.02     61.26 o
   3  33   9      378.37      302.92     64.06 o
 -35  34   9       51.24      -26.38     52.99 o
 -32  34   9        5.54      -46.64     48.53 o
 -29  34   9      740.14     1033.39     60.92 o
 -26  34   9      161.38       46.82     45.06 o
 -23  34   9      268.41      181.42     49.06 o
 -20  34   9       95.33       57.49     45.85 o
 -17  34   9        2.44       10.33     43.45 o
 -14  34   9        7.12      -43.67     43.67 o
 -11  34   9       26.96      -44.49     44.49 o
  -8  34   9       30.83      -44.69     44.69 o
  -5  34   9      101.88      189.00     51.50 o
  -2  34   9      304.58      248.26     54.21 o
   1  34   9      806.68      938.67     71.15 o
 -34  35   9       72.92       29.97     57.85 o
 -31  35   9      126.73       77.42     53.80 o
 -28  35   9       22.30        7.65     48.56 o
 -25  35   9        3.54      -37.34     46.00 o
 -22  35   9      481.05      585.32     56.37 o
 -19  35   9      134.23      239.70     50.43 o
 -16  35   9      561.61      799.27     59.79 o
 -13  35   9      296.68      332.58     53.52 o
 -10  35   9      230.74      287.16     51.17 o
  -7  35   9      976.21     1080.67     65.81 o
  -4  35   9        1.20       67.53     51.65 o
  -1  35   9       38.59       61.64     53.19 o
 -33  36   9        8.45      -28.07     56.80 o
 -30  36   9     1421.49     1705.17     78.89 o
 -27  36   9      244.25      194.74     52.02 o
 -24  36   9       10.80      -21.11     47.18 o
 -21  36   9       40.45       -3.47     47.52 o
 -18  36   9     1743.34     1977.45     77.05 o
 -15  36   9     1362.33     1370.93     69.62 o
 -12  36   9       15.45      -47.01     47.01 o
  -9  36   9      766.58      749.71     61.30 o
  -6  36   9      541.42      725.14     70.87 o
  -3  36   9        3.68      -26.89     63.96 o
 -32  37   9       55.12       22.89     54.01 o
 -29  37   9       47.24       21.54     52.54 o
 -26  37   9        2.30      -49.82     50.17 o
 -23  37   9        0.42      -38.36     47.54 o
 -20  37   9     1262.59     1515.76     72.65 o
 -17  37   9      975.04     1015.25     64.99 o
 -14  37   9       72.19       86.23     51.19 o
 -11  37   9      116.15       45.62     50.35 o
  -8  37   9      186.76      156.30     55.29 o
  -5  37   9      817.59     1043.05     73.29 o
 -31  38   9      169.12      148.71     57.02 o
 -28  38   9      453.04      399.18     66.80 o
 -25  38   9      173.33      209.23     56.18 o
 -22  38   9      584.67      576.06     60.76 o
 -19  38   9        2.58       12.43     50.96 o
 -16  38   9        3.90       -9.32     50.27 o
 -13  38   9      225.02      178.82     54.87 o
 -10  38   9       27.20      -29.55     49.79 o
  -7  38   9       10.88       88.68     56.77 o
 -27  39   9       20.56       -9.14     53.49 o
 -24  39   9      276.44      246.64     58.71 o
 -21  39   9     1519.13     1558.10     76.33 o
 -18  39   9       24.58      -50.53     50.53 o
 -15  39   9        2.51      -18.01     51.99 o
 -12  39   9        0.72      -43.57     50.93 o
 -26  40   9       96.19       46.49     54.89 o
 -23  40   9      218.82      263.32     60.00 o
 -20  40   9       65.91       16.69     55.81 o
 -17  40   9        9.95        9.27     53.99 o
 -14  40   9       11.36      -50.30     50.30 o
  -1   1  10     1043.60      760.68    100.71 o
  -3   2  10      610.75      497.49     94.70 o
   0   2  10      318.71      210.11     84.44 o
  -5   3  10      873.77      785.43     47.86 o
  -2   3  10    14120.95    13136.54    392.70 o
   1   3  10      959.82      933.02     73.98 o
  -7   4  10     3628.05     3434.64     50.03 o
  -4   4  10        0.06        6.13     24.25 o
  -1   4  10     1680.80     1573.81     60.42 o
   2   4  10     2371.74     2341.96     56.87 o
  -9   5  10     7481.96     7264.52     77.64 o
  -6   5  10      867.39      758.78     31.52 o
  -3   5  10     1937.54     2024.63     50.49 o
   0   5  10      515.77      606.76     32.37 o
   3   5  10       11.89      -18.51     18.51 o
 -11   6  10     2587.51     2451.48     40.17 o
  -8   6  10       29.27      -19.93     19.93 o
  -5   6  10      577.45      596.90     30.54 o
  -2   6  10      128.98      131.76     26.68 o
   1   6  10     5574.89     5558.50     72.69 o
   4   6  10      194.73      206.02     18.21 o
 -13   7  10      406.67      358.94     23.27 o
 -10   7  10     2967.77     3101.67     43.81 o
  -7   7  10     3284.36     3309.90     46.12 o
  -4   7  10      170.41      105.74     24.34 o
  -1   7  10      194.83      193.07     22.92 o
   2   7  10      497.01      277.10     22.67 o
   5   7  10      372.97      404.80     22.76 o
 -15   8  10      782.77      816.76     29.73 o
 -12   8  10     1709.19     1686.44     36.90 o
  -9   8  10     2579.68     2400.84     41.56 o
  -6   8  10      251.15      116.15     17.12 o
  -3   8  10      617.16      566.86     21.02 o
   0   8  10     8857.05     8390.31     86.45 o
   3   8  10      691.03      643.42     22.96 o
   6   8  10      797.42      741.85     27.86 o
 -17   9  10     1013.09     1073.31     34.76 o
 -14   9  10      518.03      410.66     24.84 o
 -11   9  10     1473.46     1583.89     33.92 o
  -8   9  10        1.04      -17.73     17.73 o
  -5   9  10     2686.75     2718.61     42.15 o
  -2   9  10     1737.40     1668.69     34.23 o
   1   9  10     1991.40     1888.11     38.50 o
   4   9  10        1.04       -0.90     18.74 o
   7   9  10     2322.66     2255.40     46.83 o
 -19  10  10      194.75      107.51     28.03 o
 -16  10  10      401.25      368.78     30.27 o
 -13  10  10      733.14      774.19     27.17 o
 -10  10  10     4321.72     4007.20     50.92 o
  -7  10  10      357.58      363.03     19.09 o
  -4  10  10      923.05      929.99     27.85 o
  -1  10  10      143.33       89.62     17.51 o
   2  10  10      457.03      470.54     23.77 o
   5  10  10     5509.56     5215.82     74.59 o
   8  10  10       97.01       75.70     25.35 o
 -21  11  10      359.36      358.14     31.36 o
 -18  11  10     5371.74     5157.47     70.81 o
 -15  11  10      573.43      556.54     27.04 o
 -12  11  10     9494.53     9511.59     91.81 o
  -9  11  10     1738.97     1572.66     43.35 o
  -6  11  10     2798.54     2509.15     40.04 o
  -3  11  10      907.79      829.25     25.18 o
   0  11  10      805.71      785.76     25.52 o
   3  11  10      399.04      326.16     23.22 o
   6  11  10     1898.00     2269.33     47.78 o
   9  11  10        3.46       -6.38     25.22 o
 -23  12  10      443.54      454.87     36.86 o
 -20  12  10     1423.40     1340.02     41.58 o
 -17  12  10     1179.60     1071.10     34.12 o
 -14  12  10       55.93       77.03     21.52 o
 -11  12  10     1148.42     1024.31     29.77 o
  -8  12  10      542.42      577.65     26.57 o
  -5  12  10      327.92      306.35     21.66 o
  -2  12  10     1868.27     1917.11     38.07 o
   1  12  10        2.58      -19.58     19.58 o
   4  12  10        7.84      -20.88     20.88 o
   7  12  10     1935.88     1999.84     49.37 o
  10  12  10     2215.40     2241.88     55.02 o
 -25  13  10        2.64      -10.06     37.78 o
 -22  13  10      598.55      723.30     35.89 o
 -19  13  10      179.97      121.43     26.24 o
 -16  13  10      630.11      600.29     28.58 o
 -13  13  10      256.94      138.11     22.14 o
 -10  13  10      100.52       27.86     19.46 o
  -7  13  10     2979.52     2745.15     45.32 o
  -4  13  10     2006.60     1999.08     49.25 o
  -1  13  10      358.55      335.32     23.36 o
   2  13  10      261.34      236.67     25.06 o
   5  13  10      649.66      514.03     29.67 o
   8  13  10     1013.15     1142.80     39.61 o
  11  13  10     1376.60     1523.68     54.08 o
 -27  14  10       83.22      100.05     41.84 o
 -24  14  10      977.57     1024.27     46.70 o
 -21  14  10      176.13      160.63     27.57 o
 -18  14  10      442.80      365.87     28.05 o
 -15  14  10       49.81       15.49     22.00 o
 -12  14  10     3674.18     3329.68     49.79 o
  -9  14  10      464.59      461.47     23.24 o
  -6  14  10       20.56       15.63     20.71 o
  -3  14  10      220.68      115.56     22.38 o
   0  14  10      229.55      330.11     25.74 o
   3  14  10      757.54      672.12     30.12 o
   6  14  10       25.93       17.77     26.22 o
   9  14  10      263.08      165.83     33.22 o
  12  14  10     1266.79     1610.58     63.70 o
 -29  15  10      936.40     1123.50     58.94 o
 -26  15  10     5983.76     5959.44    103.94 o
 -23  15  10      135.32       75.27     31.66 o
 -20  15  10      146.72      174.16     27.21 o
 -17  15  10       74.24       10.20     23.37 o
 -14  15  10      369.53      372.93     24.93 o
 -11  15  10      327.25      172.95     23.18 o
  -8  15  10     2420.90     2434.58     45.85 o
  -5  15  10      420.73      408.48     26.05 o
  -2  15  10      131.15      108.81     22.83 o
   1  15  10      463.87      508.89     30.72 o
   4  15  10       40.29       -2.40     24.20 o
   7  15  10        1.08      -27.51     27.51 o
  10  15  10       48.05       24.82     38.62 o
  13  15  10       14.31       -6.12     41.93 o
 -31  16  10      267.86      314.03     49.49 o
 -28  16  10     3908.81     4254.30     94.23 o
 -25  16  10       10.87       -7.72     35.46 o
 -22  16  10      406.31      443.04     33.03 o
 -19  16  10      438.40      511.71     29.64 o
 -16  16  10      213.75      116.39     23.68 o
 -13  16  10      139.27      127.68     23.54 o
 -10  16  10      455.65      490.12     27.21 o
  -7  16  10     1330.81     1248.45     34.88 o
  -4  16  10       21.36      -18.40     22.84 o
  -1  16  10      316.15      293.55     30.33 o
   2  16  10      240.65      185.43     28.15 o
   5  16  10        0.98      -27.08     27.08 o
   8  16  10       79.00       80.44     35.31 o
  11  16  10      164.34      209.70     44.79 o
  14  16  10      446.94      404.34     50.74 o
 -33  17  10      125.63      113.54     47.08 o
 -30  17  10     2198.60     2527.07     78.54 o
 -27  17  10      753.83      705.78     49.51 o
 -24  17  10       25.88      -33.68     33.68 o
 -21  17  10        6.26      -26.07     26.07 o
 -18  17  10       75.14      -14.51     25.42 o
 -15  17  10      352.75      376.48     27.19 o
 -12  17  10        1.75      -21.64     21.64 o
  -9  17  10     1243.81     1308.18     34.57 o
  -6  17  10     2137.31     2439.12     49.29 o
  -3  17  10      104.13       -3.42     23.55 o
   0  17  10      746.75      718.26     34.16 o
   3  17  10      375.23      234.30     29.15 o
   6  17  10       43.53       11.59     34.14 o
   9  17  10       26.54       32.90     40.02 o
  12  17  10       22.84       44.62     43.78 o
  15  17  10     1815.01     2024.64     77.22 o
 -35  18  10        2.13      -36.77     45.54 o
 -32  18  10       45.13        9.76     45.18 o
 -29  18  10     1375.67     1308.74     62.04 o
 -26  18  10      577.59      575.61     46.81 o
 -23  18  10      207.85      120.12     34.28 o
 -20  18  10       61.78       41.85     26.99 o
 -17  18  10      296.95      191.87     26.61 o
 -14  18  10      190.41      244.26     26.34 o
 -11  18  10        2.11       -6.69     23.18 o
  -8  18  10       26.32       20.68     23.66 o
  -5  18  10      353.26      258.48     27.58 o
  -2  18  10       42.48       49.06     25.35 o
   1  18  10     1278.41     1082.31     40.26 o
   4  18  10        0.07      -29.26     29.26 o
   7  18  10      468.10      368.20     44.35 o
  10  18  10        6.49      -33.17     41.94 o
  13  18  10       23.44       -0.58     46.24 o
  16  18  10        0.17       21.45     46.73 o
 -37  19  10      267.46      293.18     57.75 o
 -34  19  10        5.28        9.96     45.94 o
 -31  19  10      723.12      791.72     53.84 o
 -28  19  10     1058.28     1047.88     55.66 o
 -25  19  10       56.58      -22.93     36.86 o
 -22  19  10     1103.28     1097.74     44.61 o
 -19  19  10       55.20       38.66     26.56 o
 -16  19  10      296.95      186.96     26.41 o
 -13  19  10     1182.18     1085.19     34.87 o
 -10  19  10      104.12      119.45     24.44 o
  -7  19  10       20.14       31.52     25.14 o
  -4  19  10     2047.03     2011.82     47.85 o
  -1  19  10     1026.99      840.77     38.15 o
   2  19  10      477.80      399.77     39.72 o
   5  19  10      812.80      802.68     49.40 o
   8  19  10      101.97       75.66     40.22 o
  11  19  10       34.48       -8.21     44.08 o
  14  19  10     1484.76     1443.23     71.83 o
  17  19  10      215.83      135.54     51.27 o
 -36  20  10       25.04       79.06     51.09 o
 -33  20  10      440.80      429.13     55.14 o
 -30  20  10      479.10      498.75     49.46 o
 -27  20  10       51.33      -38.58     38.58 o
 -24  20  10       55.92      -35.20     35.39 o
 -21  20  10      104.35       62.56     30.92 o
 -18  20  10       42.04       89.35     27.62 o
 -15  20  10       13.71      -13.63     24.25 o
 -12  20  10       44.71       27.64     24.53 o
  -9  20  10     2440.96     2397.69     50.36 o
  -6  20  10      769.67      824.84     36.06 o
  -3  20  10      288.71      170.03     30.83 o
   0  20  10     1579.49     1595.35     53.51 o
   3  20  10     1034.59      993.96     48.74 o
   6  20  10        2.33      -30.81     38.20 o
   9  20  10      794.85      833.62     57.44 o
  12  20  10       32.24      101.95     49.08 o
  15  20  10      388.47      435.93     59.69 o
 -35  21  10       23.70      -10.44     47.17 o
 -32  21  10      463.97      600.04     52.71 o
 -29  21  10       85.95      -40.37     40.37 o
 -26  21  10       79.90       63.51     39.53 o
 -23  21  10      492.10      550.18     43.71 o
 -20  21  10      655.56      557.11     38.16 o
 -17  21  10        7.08      -25.98     25.98 o
 -14  21  10      917.38      958.48     35.93 o
 -11  21  10       25.89       54.72     26.42 o
  -8  21  10     5653.95     5809.32     77.09 o
  -5  21  10     1328.46     1541.40     47.58 o
  -2  21  10     2062.78     2050.89     67.31 o
   1  21  10      123.31       60.09     44.09 o
   4  21  10       16.98      -19.61     35.85 o
   7  21  10       68.99       37.57     43.43 o
  10  21  10      698.79      772.67     59.57 o
  13  21  10        0.10       34.87     49.87 o
  16  21  10       31.15       54.31     50.23 o
 -37  22  10      232.85      166.65     56.08 o
 -34  22  10      190.93      139.08     49.40 o
 -31  22  10      513.65      555.58     51.60 o
 -28  22  10       59.35       22.11     40.71 o
 -25  22  10     1219.84     1071.64     53.57 o
 -22  22  10      247.49      270.62     39.54 o
 -19  22  10     2225.16     2286.26     61.16 o
 -16  22  10      545.92      508.46     34.74 o
 -13  22  10       53.34       13.91     25.75 o
 -10  22  10     1293.15     1463.22     43.65 o
  -7  22  10      256.91      207.78     33.94 o
  -4  22  10     3192.18     3201.29     80.65 o
  -1  22  10     2780.08     2608.10     76.40 o
   2  22  10       17.74      -36.70     36.70 o
   5  22  10      191.68      168.49     43.28 o
   8  22  10      674.54      679.26     57.47 o
  11  22  10       94.58      103.01     50.49 o
  14  22  10      645.29      666.16     63.75 o
 -36  23  10        1.52      -25.66     50.07 o
 -33  23  10       50.24       29.67     43.71 o
 -30  23  10     1685.65     1952.96     68.83 o
 -27  23  10      832.75      893.64     52.75 o
 -24  23  10     1614.29     1446.42     64.34 o
 -21  23  10      579.00      530.21     43.83 o
 -18  23  10        0.03      -32.98     33.22 o
 -15  23  10      805.37      853.17     41.08 o
 -12  23  10      245.69      159.65     32.44 o
  -9  23  10     2256.03     2386.21     57.57 o
  -6  23  10     1947.74     1766.61     56.77 o
  -3  23  10      747.43      726.93     47.64 o
   0  23  10       13.06      -38.58     38.58 o
   3  23  10      307.00      218.63     43.06 o
   6  23  10      525.45      521.02     54.24 o
   9  23  10     1049.03     1053.71     65.19 o
  12  23  10      573.96      518.39     60.56 o
 -35  24  10      189.73      142.40     52.32 o
 -32  24  10       98.13      146.53     45.30 o
 -29  24  10      375.98      333.80     48.05 o
 -26  24  10        3.46      -12.97     38.94 o
 -23  24  10     1241.66     1281.28     55.77 o
 -20  24  10      696.28      738.63     46.61 o
 -17  24  10      763.42      799.21     46.03 o
 -14  24  10       72.87       25.07     32.53 o
 -11  24  10      196.63      178.38     35.41 o
  -8  24  10       38.63       34.41     34.56 o
  -5  24  10      479.11      417.91     43.78 o
  -2  24  10       90.20       19.76     41.17 o
   1  24  10        4.17      -37.47     37.47 o
   4  24  10      271.83      409.55     50.85 o
   7  24  10        8.41        3.63     47.12 o
  10  24  10      179.55      155.52     53.08 o
  13  24  10      114.65      151.20     55.79 o
 -37  25  10      337.05      213.18     88.51 o
 -34  25  10      188.64      210.89     53.00 o
 -31  25  10        1.71      -11.61     43.32 o
 -28  25  10      317.15      271.53     45.25 o
 -25  25  10      206.44      125.21     41.55 o
 -22  25  10     1369.29     1344.22     60.78 o
 -19  25  10     1470.19     1431.58     55.42 o
 -16  25  10      207.10      187.17     38.47 o
 -13  25  10      632.53      668.56     44.42 o
 -10  25  10     3844.63     4082.07     85.21 o
  -7  25  10      195.76      221.42     39.82 o
  -4  25  10      443.27      405.46     44.55 o
  -1  25  10      149.95      142.23     44.38 o
   2  25  10        8.60        0.43     41.32 o
   5  25  10      207.59       69.29     49.99 o
   8  25  10      294.43      275.87     53.72 o
  11  25  10        0.05      -49.68     49.68 o
 -36  26  10      167.69      289.03     58.25 o
 -33  26  10       39.32       49.18     47.24 o
 -30  26  10       37.45      -42.21     42.21 o
 -27  26  10      676.65      726.99     65.65 o
 -24  26  10        0.14        6.74     39.08 o
 -21  26  10      529.99      471.75     45.71 o
 -18  26  10       30.70      -35.76     35.76 o
 -15  26  10      387.09      620.69     44.80 o
 -12  26  10     1009.13      946.43     50.23 o
  -9  26  10      294.75      252.21     40.88 o
  -6  26  10        5.00      -38.79     38.79 o
  -3  26  10       93.61       34.06     43.84 o
   0  26  10      241.75      200.30     47.78 o
   3  26  10      160.00      152.89     48.17 o
   6  26  10       36.21       71.84     52.82 o
   9  26  10       17.65      -49.44     49.44 o
 -35  27  10        0.56      -48.56     49.51 o
 -32  27  10      160.02       98.41     45.02 o
 -29  27  10      754.83      928.85     57.26 o
 -26  27  10     1483.60     1622.72     63.24 o
 -23  27  10      643.28      679.34     49.85 o
 -20  27  10      154.06      162.70     40.84 o
 -17  27  10      285.86      216.55     41.27 o
 -14  27  10     1562.14     1581.68     58.64 o
 -11  27  10      909.78      982.24     57.63 o
  -8  27  10      721.29      814.96     49.31 o
  -5  27  10     2295.17     2470.94     73.10 o
  -2  27  10       90.17       32.49     45.02 o
   1  27  10     1296.41     1338.70     63.29 o
   4  27  10        8.12       -3.58     50.57 o
   7  27  10      113.47      -15.29     51.50 o
 -34  28  10      160.68      125.64     52.08 o
 -31  28  10        9.01       23.83     44.49 o
 -28  28  10       71.69       19.12     42.88 o
 -25  28  10     1461.61     1475.22     62.18 o
 -22  28  10      340.57      300.90     44.99 o
 -19  28  10       10.33      -25.00     37.52 o
 -16  28  10      329.86      322.12     43.64 o
 -13  28  10      525.54      549.72     47.31 o
 -10  28  10       24.60      -20.94     39.22 o
  -7  28  10        3.47      -38.47     38.47 o
  -4  28  10       71.52      156.52     44.31 o
  -1  28  10      163.91      106.49     49.02 o
   2  28  10       86.84       75.51     48.92 o
   5  28  10      302.20      325.40     59.82 o
   8  28  10       68.39       16.27    168.91 o
 -33  29  10       28.66        1.33     49.43 o
 -30  29  10        2.48      -36.19     43.36 o
 -27  29  10       18.09      -32.64     43.03 o
 -24  29  10      252.95      169.39     44.88 o
 -21  29  10      159.32       58.01     41.40 o
 -18  29  10      766.65      846.52     51.04 o
 -15  29  10      480.81      450.02     45.97 o
 -12  29  10      410.94      400.99     47.61 o
  -9  29  10       75.12       21.34     41.42 o
  -6  29  10      632.03      512.19     48.29 o
  -3  29  10      470.51      618.23     56.60 o
   0  29  10     1218.20     1396.47     67.18 o
   3  29  10      172.69      131.28     56.21 o
   6  29  10      117.81      146.54     63.67 o
 -32  30  10      171.37      218.76     52.11 o
 -29  30  10     1177.08     1188.54     62.37 o
 -26  30  10      945.26      876.59     55.24 o
 -23  30  10      985.49      876.52     54.51 o
 -20  30  10      763.53      759.87     52.49 o
 -17  30  10       38.08      -38.42     38.42 o
 -14  30  10     1282.13     1278.55     58.70 o
 -11  30  10       49.78       -2.80     42.10 o
  -8  30  10      210.45      209.75     44.56 o
  -5  30  10       72.91       47.37     42.58 o
  -2  30  10       93.42      161.80     51.76 o
   1  30  10      811.30      991.13     67.03 o
   4  30  10      137.75       92.88     57.24 o
 -34  31  10      126.72      132.01     55.30 o
 -31  31  10      560.72      616.27     57.75 o
 -28  31  10        5.32       39.48     45.27 o
 -25  31  10       43.65       29.74     42.47 o
 -22  31  10        4.41      -41.44     41.44 o
 -19  31  10      603.12      558.85     49.70 o
 -16  31  10     1185.22     1236.11     59.21 o
 -13  31  10      108.00       87.25     45.41 o
 -10  31  10     1197.92     1302.99     63.51 o
  -7  31  10       11.31      -36.74     41.21 o
  -4  31  10      392.26      431.65     52.78 o
  -1  31  10        4.09       26.19     50.11 o
   2  31  10      429.74      425.51     60.96 o
 -33  32  10      583.64      775.31     65.92 o
 -30  32  10       49.21       16.18     47.55 o
 -27  32  10       92.69       43.90     44.76 o
 -24  32  10       54.24      -42.33     42.33 o
 -21  32  10      629.43      631.46     52.46 o
 -18  32  10      176.60      177.27     45.35 o
 -15  32  10       11.49       -3.20     44.23 o
 -12  32  10       24.13      -43.83     43.83 o
  -9  32  10       35.89       36.21     45.42 o
  -6  32  10      519.84      582.91     53.68 o
  -3  32  10      755.15      942.54     62.97 o
   0  32  10       31.60       17.32     52.51 o
 -32  33  10      110.49      117.68     51.51 o
 -29  33  10        0.07      -45.32     45.32 o
 -26  33  10      677.14      907.35     61.60 o
 -23  33  10       29.72       11.40     43.70 o
 -20  33  10      103.52       89.85     44.79 o
 -17  33  10      175.96      154.26     46.29 o
 -14  33  10      540.39      750.62     57.83 o
 -11  33  10      693.67      598.01     55.63 o
  -8  33  10       26.56       15.27     46.73 o
  -5  33  10      617.95      773.88     61.26 o
  -2  33  10      866.52      989.48     65.67 o
 -31  34  10       80.80       47.45     52.81 o
 -28  34  10      261.39      256.84     55.61 o
 -25  34  10        1.28      -37.25     48.86 o
 -22  34  10      718.57      856.57     61.32 o
 -19  34  10       99.92       54.41     55.45 o
 -16  34  10     1825.95     2127.23     77.33 o
 -13  34  10       24.25       16.53     47.04 o
 -10  34  10      680.78      751.83     60.45 o
  -7  34  10        0.14      -56.52     58.92 o
  -4  34  10        1.27       25.01     52.46 o
 -27  35  10       50.86       64.11     51.94 o
 -24  35  10      224.85      203.21     54.16 o
 -21  35  10      120.46       77.52     48.79 o
 -18  35  10      790.90      986.53     64.35 o
 -15  35  10      741.97      819.42     62.33 o
 -12  35  10        9.69      -48.01     48.01 o
  -9  35  10      667.25      794.88     61.24 o
  -6  35  10      290.97      367.33     60.81 o
 -26  36  10       59.49      108.05     53.58 o
 -23  36  10      228.29      218.85     55.68 o
 -20  36  10       19.86      -31.86     47.56 o
 -17  36  10       53.77       20.51     50.11 o
 -14  36  10       27.55      -48.41     48.41 o
 -11  36  10      154.59      230.51     53.76 o
 -25  37  10       72.64       92.05     96.81 o
 -22  37  10      237.27      219.52     55.68 o
 -19  37  10      100.57       90.61     53.66 o
 -16  37  10       51.37       99.34     51.68 o
 -13  37  10      368.40      380.67     57.37 o
   0   1  11      791.93      620.95    112.30 o
  -2   2  11     1935.96     1898.34    137.92 o
   1   2  11       76.86      -54.21     79.63 o
  -4   3  11     2142.17     2068.08    101.73 o
  -1   3  11       46.47       43.90     85.00 o
   2   3  11     2055.23     1996.80     82.15 o
  -6   4  11      328.79      157.38     35.18 o
  -3   4  11        0.08       -3.62     82.26 o
   0   4  11       85.18       99.48     44.46 o
   3   4  11     7399.04     7342.77     90.47 o
  -8   5  11      513.11      486.43     28.04 o
  -5   5  11        1.02      -23.80     27.07 o
  -2   5  11       33.84       30.76     28.70 o
   1   5  11      482.76      548.17     52.11 o
   4   5  11      636.00      702.84     26.72 o
 -10   6  11     1341.96     1243.06     30.08 o
  -7   6  11     3323.58     3315.19     53.92 o
  -4   6  11       65.67       18.25     25.14 o
  -1   6  11     3515.25     3471.15     71.77 o
   2   6  11      283.37      234.12     31.00 o
   5   6  11     2849.00     2525.75     42.11 o
 -12   7  11      294.12      207.36     21.89 o
  -9   7  11      374.40      284.45     20.40 o
  -6   7  11      162.48       92.31     24.77 o
  -3   7  11      641.45      602.00     41.99 o
   0   7  11     1872.21     1852.03     41.59 o
   3   7  11      704.61      620.21     25.78 o
   6   7  11     1262.76     1276.91     32.52 o
 -14   8  11      767.86      742.76     28.85 o
 -11   8  11      752.22      754.50     25.28 o
  -8   8  11     4467.92     4291.76     54.91 o
  -5   8  11     2260.67     1974.27     35.28 o
  -2   8  11       44.48       27.29     19.45 o
   1   8  11     2347.74     2047.42     36.64 o
   4   8  11     1299.44     1251.00     32.26 o
   7   8  11      198.48      171.55     24.01 o
 -16   9  11     5002.80     4983.36     67.71 o
 -13   9  11       14.58       18.52     20.17 o
 -10   9  11      170.05      130.48     19.33 o
  -7   9  11      224.08      109.97     20.31 o
  -4   9  11     2027.15     1928.67     38.57 o
  -1   9  11      479.09      339.94     24.15 o
   2   9  11      933.44      699.11     24.83 o
   5   9  11      154.12      174.07     23.22 o
   8   9  11      291.17      225.25     26.71 o
 -18  10  11      185.84      288.66     27.93 o
 -15  10  11     1183.35     1144.18     33.34 o
 -12  10  11     2962.37     2949.09     46.54 o
  -9  10  11      978.10      877.25     31.09 o
  -6  10  11      143.35       94.67     17.70 o
  -3  10  11     4869.04     4802.85     67.80 o
   0  10  11      714.62      566.33     24.52 o
   3  10  11     1522.42     1516.29     44.11 o
   6  10  11       17.02      -22.20     22.20 o
   9  10  11        8.84        9.16     25.91 o
 -20  11  11      816.35      910.90     36.51 o
 -17  11  11      480.53      422.72     28.49 o
 -14  11  11       24.52        3.20     21.60 o
 -11  11  11      120.44      103.17     20.90 o
  -8  11  11        6.34      -17.06     17.06 o
  -5  11  11     5394.46     5364.54     62.06 o
  -2  11  11       65.23       16.99     19.92 o
   1  11  11        0.59      -19.86     19.86 o
   4  11  11      172.89      171.39     24.70 o
   7  11  11        5.73      -17.75     23.99 o
  10  11  11      328.32      240.87     31.59 o
 -22  12  11       51.14       69.06     30.83 o
 -19  12  11      259.11      251.23     28.11 o
 -16  12  11       48.28       21.92     23.22 o
 -13  12  11     1120.43     1186.70     32.10 o
 -10  12  11      646.16      625.68     24.71 o
  -7  12  11     1019.63     1179.62     29.62 o
  -4  12  11      272.26      211.44     22.54 o
  -1  12  11       24.64      -21.10     21.10 o
   2  12  11        8.98      -20.18     20.18 o
   5  12  11       16.51       -7.22     23.64 o
   8  12  11      303.36      339.10     31.47 o
  11  12  11      178.78      107.60     36.49 o
 -24  13  11      762.23      836.31     48.42 o
 -21  13  11       62.02       66.48     28.34 o
 -18  13  11      744.92      898.84     33.91 o
 -15  13  11        0.00      -21.59     21.59 o
 -12  13  11       63.53       13.94     20.40 o
  -9  13  11      906.02     1020.02     28.38 o
  -6  13  11      633.24      567.95     26.45 o
  -3  13  11      745.89      808.71     29.36 o
   0  13  11      282.73      201.07     25.08 o
   3  13  11       52.15       23.00     23.39 o
   6  13  11      145.31      179.95     28.39 o
   9  13  11        7.40      -31.24     31.24 o
  12  13  11      226.17      177.12     42.28 o
 -26  14  11       37.59        0.43     38.19 o
 -23  14  11       22.98      -32.90     32.90 o
 -20  14  11      204.45      189.07     29.18 o
 -17  14  11      583.27      499.41     29.34 o
 -14  14  11     1208.24     1266.80     33.47 o
 -11  14  11       31.26       -7.82     20.89 o
  -8  14  11     1573.82     1838.49     52.45 o
  -5  14  11      477.04      422.44     26.98 o
  -2  14  11      448.71      423.28     34.18 o
   1  14  11        0.35      -23.15     23.15 o
   4  14  11       91.20      108.94     27.25 o
   7  14  11      807.44      746.09     38.68 o
  10  14  11     1024.75     1018.70     55.56 o
  13  14  11       19.33      -21.04     41.25 o
 -28  15  11        0.76      -38.35     38.35 o
 -25  15  11      112.94       62.44     37.55 o
 -22  15  11      973.92     1140.86     46.49 o
 -19  15  11      541.30      573.98     32.24 o
 -16  15  11     1166.91     1355.39     36.28 o
 -13  15  11      588.98      632.73     28.83 o
 -10  15  11        2.08       15.75     23.00 o
  -7  15  11     2322.65     2534.39     48.43 o
  -4  15  11     5447.79     5660.04     71.99 o
  -1  15  11      103.90       77.22     25.01 o
   2  15  11       28.69      -23.95     23.95 o
   5  15  11       66.38      -11.46     27.92 o
   8  15  11     1867.39     1887.53     60.76 o
  11  15  11      270.85      268.36     57.06 o
  14  15  11      541.78      514.01     51.47 o
 -30  16  11      280.56      295.93     48.55 o
 -27  16  11        1.26      -19.71     39.21 o
 -24  16  11     1202.04     1453.21     55.98 o
 -21  16  11      237.99      180.99     32.78 o
 -18  16  11       47.42       54.41     25.34 o
 -15  16  11       89.30       78.02     24.71 o
 -12  16  11      918.21      895.14     31.99 o
  -9  16  11       11.95       27.38     21.42 o
  -6  16  11       88.88       66.99     24.66 o
  -3  16  11      785.88      754.97     32.43 o
   0  16  11      588.21      585.84     32.88 o
   3  16  11       57.36       -7.80     27.25 o
   6  16  11      241.84      198.05     38.99 o
   9  16  11      765.51      914.62     55.28 o
  12  16  11      441.03      496.15     52.97 o
  15  16  11       91.22       73.15     45.75 o
 -32  17  11        7.11      -12.98     46.61 o
 -29  17  11       84.42      -22.68     41.18 o
 -26  17  11      739.26      798.37     53.94 o
 -23  17  11      198.64       95.90     37.62 o
 -20  17  11        6.91       -9.04     29.28 o
 -17  17  11        6.41      -24.35     24.35 o
 -14  17  11      301.99      373.74     27.86 o
 -11  17  11     1009.86     1094.26     34.20 o
  -8  17  11       27.76       46.30     24.20 o
  -5  17  11      143.65       45.94     25.24 o
  -2  17  11     1755.90     1692.99     46.84 o
   1  17  11      363.98      251.30     32.17 o
   4  17  11      483.73      480.98     39.92 o
   7  17  11      604.83      632.04     50.95 o
  10  17  11      615.75      554.20     52.65 o
  13  17  11        8.46      -19.07     46.11 o
  16  17  11      213.73      215.34     52.53 o
 -34  18  11        1.38      -39.84     48.55 o
 -31  18  11       68.17       98.98     47.63 o
 -28  18  11      599.61      616.50     50.00 o
 -25  18  11      879.35     1062.54     52.61 o
 -22  18  11       48.23       11.76     35.73 o
 -19  18  11      135.16      103.39     29.79 o
 -16  18  11      481.31      603.41     31.89 o
 -13  18  11       12.41      -23.13     23.13 o
 -10  18  11      562.60      495.58     29.23 o
  -7  18  11      946.35      977.31     35.76 o
  -4  18  11      541.27      628.71     33.08 o
  -1  18  11      762.72      889.36     39.75 o
   2  18  11      265.77      213.06     34.37 o
   5  18  11       96.62       32.92     40.59 o
   8  18  11      964.01      876.73     56.27 o
  11  18  11     1585.25     1652.92     70.06 o
  14  18  11      973.61      948.33     70.29 o
 -33  19  11      553.56      620.41     60.05 o
 -30  19  11        0.02       53.00     43.09 o
 -27  19  11       20.13       20.61     39.09 o
 -24  19  11        0.39      -35.51     36.46 o
 -21  19  11      906.26      891.92     47.02 o
 -18  19  11      319.58      285.16     32.40 o
 -15  19  11       26.82      -24.00     25.15 o
 -12  19  11      153.01      167.53     26.62 o
  -9  19  11     1065.18      999.91     35.04 o
  -6  19  11      272.90      323.76     30.08 o
  -3  19  11      107.68      206.22     31.58 o
   0  19  11      261.70      179.11     35.96 o
   3  19  11      876.24      835.58     46.90 o
   6  19  11       93.49       36.07     40.39 o
   9  19  11      707.91      740.86     56.86 o
  12  19  11      244.20      284.87     52.80 o
  15  19  11      591.69      624.42     69.48 o
 -32  20  11      202.34      200.26     49.75 o
 -29  20  11       22.38      -35.34     40.59 o
 -26  20  11      124.48      140.94     41.87 o
 -23  20  11     2304.99     2537.65     76.20 o
 -20  20  11      634.16      659.84     43.82 o
 -17  20  11       19.87      -27.54     27.54 o
 -14  20  11       50.06       21.86     26.70 o
 -11  20  11      686.24      699.22     43.46 o
  -8  20  11        1.08       11.47     25.89 o
  -5  20  11     1786.57     2361.41     55.74 o
  -2  20  11     1437.05     1725.13     57.56 o
   1  20  11     1098.87     1035.37     49.47 o
   4  20  11      190.78      149.88     43.41 o
   7  20  11       14.80      -42.57     42.57 o
  10  20  11      402.24      530.19     56.14 o
  13  20  11       40.27       13.52     51.83 o
 -31  21  11      468.63      495.74     54.97 o
 -28  21  11       93.01       78.25     43.26 o
 -25  21  11     1552.18     1765.98     62.78 o
 -22  21  11        8.37      -36.32     36.32 o
 -19  21  11      379.29      332.59     40.03 o
 -16  21  11      952.64     1031.39     42.53 o
 -13  21  11        8.45      -27.63     27.63 o
 -10  21  11        8.32       -0.24     28.95 o
  -7  21  11        6.06       31.32     30.67 o
  -4  21  11      149.53      103.64     35.18 o
  -1  21  11        0.11      -38.67     38.67 o
   2  21  11      958.47      935.40     51.77 o
   5  21  11       28.26       -6.99     42.17 o
   8  21  11       25.57      -12.29     45.18 o
  11  21  11       67.70      -21.23     48.33 o
 -33  22  11      280.86      294.37     53.30 o
 -30  22  11       37.50       78.31     45.08 o
 -27  22  11     1160.06     1173.40     57.20 o
 -24  22  11       48.84      -38.43     38.43 o
 -21  22  11      105.85       26.86     37.61 o
 -18  22  11      624.21      614.35     43.84 o
 -15  22  11      164.67       84.63     32.82 o
 -12  22  11     1698.12     1827.20     49.56 o
  -9  22  11      207.05      200.95     33.39 o
  -6  22  11     2430.79     2676.42     68.78 o
  -3  22  11      151.61      167.56     42.91 o
   0  22  11      158.39      102.06     42.84 o
   3  22  11      720.94      703.58     50.80 o
   6  22  11        5.64      -45.54     45.54 o
   9  22  11      483.28      561.42     58.16 o
 -32  23  11      134.53      118.57     48.26 o
 -29  23  11      235.40      181.71     46.89 o
 -26  23  11       39.19       33.49     40.91 o
 -23  23  11     2093.31     2075.73     66.21 o
 -20  23  11      197.98      189.43     39.33 o
 -17  23  11      748.14      953.55     48.90 o
 -14  23  11        3.00       18.55     35.14 o
 -11  23  11        0.10      -17.72     34.59 o
  -8  23  11      929.40      992.01     47.27 o
  -5  23  11        5.22      -36.85     36.85 o
  -2  23  11     1172.53     1447.86     62.84 o
   1  23  11        6.41      -38.72     38.72 o
   4  23  11       42.47      -21.37     46.07 o
   7  23  11       27.50      -43.68     47.85 o
  10  23  11       90.17        9.05     50.60 o
 -31  24  11       55.41       88.56     47.52 o
 -28  24  11       78.97      171.70     45.72 o
 -25  24  11     1042.34     1263.25     57.77 o
 -22  24  11     1576.87     1627.12     60.89 o
 -19  24  11      336.44      425.71     43.19 o
 -16  24  11        1.77      -21.85     34.70 o
 -13  24  11      717.54      567.22     43.20 o
 -10  24  11      716.53      692.00     45.55 o
  -7  24  11     1331.32     1355.62     58.71 o
  -4  24  11      777.00      833.37     51.86 o
  -1  24  11       30.35        7.13     43.21 o
   2  24  11      228.40      119.08     43.62 o
   5  24  11        0.20      -36.87     46.89 o
   8  24  11      114.85       27.50     51.01 o
 -30  25  11      143.38      219.90     49.18 o
 -27  25  11       57.88       51.39     43.19 o
 -24  25  11      265.72      257.40     44.60 o
 -21  25  11       53.81        8.13     39.44 o
 -18  25  11      658.64      650.82     47.00 o
 -15  25  11       91.50        6.91     36.43 o
 -12  25  11      826.96      863.85     48.95 o
  -9  25  11        2.39      -37.44     37.44 o
  -6  25  11      646.29      755.15     51.44 o
  -3  25  11      405.27      370.75     50.30 o
   0  25  11       88.11      126.77     43.77 o
   3  25  11      249.68      259.09     53.36 o
   6  25  11      216.20      261.50     58.15 o
 -32  26  11      493.88      535.57     57.86 o
 -29  26  11       13.45       26.33     45.12 o
 -26  26  11     1040.56     1208.59     59.45 o
 -23  26  11      240.41      208.47     44.05 o
 -20  26  11      218.39      132.38     41.99 o
 -17  26  11        1.51      -35.93     35.93 o
 -14  26  11      351.51      357.96     42.91 o
 -11  26  11        1.05      -28.48     37.18 o
  -8  26  11     1383.84     1397.36     56.46 o
  -5  26  11      883.32      886.74     54.89 o
  -2  26  11       21.04       62.85     44.81 o
   1  26  11        0.23      -20.93     42.88 o
   4  26  11     1003.32     1170.69     71.46 o
 -31  27  11      431.85      474.78     55.56 o
 -28  27  11        0.01      -18.54     43.49 o
 -25  27  11       42.57       46.83     42.56 o
 -22  27  11        0.00      -15.71     39.94 o
 -19  27  11      181.28      123.80     41.36 o
 -16  27  11       16.49      -33.45     37.85 o
 -13  27  11      275.08      365.93     44.04 o
 -10  27  11     1144.01     1304.53     58.86 o
  -7  27  11       29.69      -38.70     38.70 o
  -4  27  11      110.03      196.01     47.87 o
  -1  27  11      101.81      150.46     47.21 o
   2  27  11      284.87      256.09     53.53 o
 -30  28  11      107.93      144.93     48.69 o
 -27  28  11       18.44       -7.41     46.53 o
 -24  28  11        1.02       41.09     42.91 o
 -21  28  11      443.96      419.28     48.69 o
 -18  28  11      104.12       51.90     45.95 o
 -15  28  11      398.50      364.36     45.56 o
 -12  28  11      844.01     1010.52     54.84 o
  -9  28  11      894.61      848.14     54.76 o
  -6  28  11      538.75      604.50     49.63 o
  -3  28  11       71.29      120.43     48.49 o
   0  28  11      615.95      716.24     59.37 o
   3  28  11      449.71      672.76    198.10 o
 -29  29  11      177.87      147.49     48.75 o
 -26  29  11      539.15      644.67     55.68 o
 -23  29  11      393.37      274.40     48.97 o
 -20  29  11       61.86        2.36     41.06 o
 -17  29  11     1959.68     1932.28     66.84 o
 -14  29  11       60.30       54.77     41.85 o
 -11  29  11      132.86      164.28     45.92 o
  -8  29  11       98.88       70.22     43.33 o
  -5  29  11       35.53       63.77     46.34 o
  -2  29  11      210.06      296.37     53.86 o
   1  29  11     1181.38     1447.26     84.17 o
 -28  30  11      376.98      419.62     54.92 o
 -25  30  11       47.98        2.86     45.62 o
 -22  30  11      603.74      691.61     53.58 o
 -19  30  11      280.98      240.79     46.88 o
 -16  30  11       96.18      106.48     43.38 o
 -13  30  11      332.59      399.03     50.38 o
 -10  30  11      291.02      296.74     48.90 o
  -7  30  11      233.40      199.57     44.89 o
  -4  30  11      143.86      146.66     48.15 o
  -1  30  11      450.48      556.20     75.41 o
 -27  31  11      155.43       70.98     47.87 o
 -24  31  11      125.76       -1.11     44.70 o
 -21  31  11      396.52      423.73     52.42 o
 -18  31  11       32.47      -42.07     42.07 o
 -15  31  11      279.60      336.04     48.45 o
 -12  31  11        0.73      -27.81     44.47 o
  -9  31  11       16.31       26.75     45.31 o
  -6  31  11       66.08        7.49     46.48 o
  -3  31  11      269.44      236.38    156.47 o
 -26  32  11       31.18       57.58     47.40 o
 -23  32  11       93.05       72.69     57.17 o
 -20  32  11       27.28      -43.95     43.95 o
 -17  32  11       42.84       16.72     44.50 o
 -14  32  11      189.93      239.86     50.16 o
 -11  32  11      260.42      382.60     51.43 o
  -8  32  11       28.51       30.86     46.64 o
 -22  33  11        4.83      -13.37     46.08 o
 -19  33  11        0.76      -11.95     45.74 o
 -16  33  11        7.36      -35.92     51.06 o
 -13  33  11        2.59       50.99     47.63 o
 -10  33  11        0.08      -17.70     47.12 o
 -18  34  11      274.67      315.18     54.51 o
 -15  34  11       48.68       32.98     53.57 o
   0   0  12      473.87      678.50    198.10 o
   1   1  12      183.12      158.44     94.61 o
  -1   2  12       75.49      -79.52     79.52 o
   2   2  12       73.85       87.05     93.65 o
  -3   3  12      255.99      169.13     93.70 o
   0   3  12      105.95      188.21     94.77 o
   3   3  12        2.64       -8.29     34.33 o
  -5   4  12      152.69       68.55     48.79 o
  -2   4  12        0.18      -84.11     84.11 o
   1   4  12       13.86       -3.17     36.58 o
   4   4  12      137.90      131.74     43.34 o
  -7   5  12     2899.58     2991.88     74.35 o
  -4   5  12       44.00      -24.41     46.56 o
  -1   5  12       13.71       24.64     46.55 o
   2   5  12     1280.46     1437.36     54.10 o
   5   5  12      350.43      245.77     21.44 o
  -9   6  12     3069.59     3130.60     47.82 o
  -6   6  12       12.11      -23.50     23.50 o
  -3   6  12      109.29      167.58     32.74 o
   0   6  12      866.55      814.52     38.04 o
   3   6  12     2528.69     2896.21     42.16 o
   6   6  12      127.30       94.74     21.49 o
 -11   7  12      107.22       66.09     19.85 o
  -8   7  12      210.48      170.31     22.05 o
  -5   7  12      272.96      209.08     24.78 o
  -2   7  12      183.04      187.36     25.40 o
   1   7  12      359.18      396.76     23.99 o
   4   7  12      337.43      253.11     22.06 o
   7   7  12        1.61      -21.48     21.48 o
 -13   8  12      342.48      201.72     22.78 o
 -10   8  12     1162.38     1448.26     40.16 o
  -7   8  12      266.54      162.57     21.41 o
  -4   8  12     1016.22      936.43     36.90 o
  -1   8  12      109.02       83.52     24.09 o
   2   8  12      720.78      814.74     25.89 o
   5   8  12     1429.28     1486.59     36.53 o
   8   8  12      350.70      296.37     27.45 o
 -15   9  12      921.37      888.99     31.16 o
 -12   9  12     2727.68     2447.40     43.77 o
  -9   9  12      206.66      236.75     20.28 o
  -6   9  12      338.18      268.06     22.90 o
  -3   9  12        4.69      -13.21     22.22 o
   0   9  12       15.41      -12.68     18.60 o
   3   9  12      442.03      366.47     24.86 o
   6   9  12      435.07      346.35     27.02 o
   9   9  12       95.29      112.01     23.40 o
 -17  10  12      204.32      229.44     26.96 o
 -14  10  12      754.55      787.24     34.35 o
 -11  10  12      369.36      176.86     22.04 o
  -8  10  12      134.40      167.98     19.55 o
  -5  10  12      526.79      508.08     27.02 o
  -2  10  12      123.28       34.53     22.53 o
   1  10  12     1059.98     1122.03     29.54 o
   4  10  12      163.37      191.15     24.88 o
   7  10  12        9.13      -24.86     24.86 o
  10  10  12      358.90      403.63     34.05 o
 -19  11  12      239.37      272.91     30.18 o
 -16  11  12       12.54        8.06     23.87 o
 -13  11  12      176.68      125.59     25.63 o
 -10  11  12        0.84      -19.07     19.07 o
  -7  11  12      793.75      940.15     27.03 o
  -4  11  12        9.59       22.03     19.11 o
  -1  11  12      145.95      152.05     22.86 o
   2  11  12      421.78      408.49     27.00 o
   5  11  12       51.66       -1.39     24.74 o
   8  11  12     1367.89     1568.58     45.31 o
  11  11  12      148.33       89.72     35.83 o
 -21  12  12        1.59      -17.88     32.56 o
 -18  12  12      515.63      509.04     30.96 o
 -15  12  12       53.79       17.41     23.18 o
 -12  12  12      178.19      176.74     23.69 o
  -9  12  12        7.71      -19.19     19.19 o
  -6  12  12        4.21      -22.44     22.44 o
  -3  12  12        1.02      -20.95     20.95 o
   0  12  12      481.01      499.51     27.54 o
   3  12  12        0.20      -24.06     24.06 o
   6  12  12       17.45      -24.94     24.94 o
   9  12  12      459.31      517.90     42.95 o
  12  12  12      172.48      198.56     41.11 o
 -23  13  12      423.72      414.13     43.49 o
 -20  13  12        9.60      -16.41     30.07 o
 -17  13  12       27.28      -11.04     24.27 o
 -14  13  12     1118.95     1266.50     34.24 o
 -11  13  12        1.83      -20.90     20.90 o
  -8  13  12      170.66      165.00     21.20 o
  -5  13  12      779.58      849.34     30.71 o
  -2  13  12        2.19       -3.01     23.11 o
   1  13  12      418.68      400.68     28.06 o
   4  13  12        1.30        4.00     25.37 o
   7  13  12        3.30      -30.83     30.83 o
  10  13  12     1312.57     1431.24     60.37 o
  13  13  12      252.75      284.40     48.09 o
 -25  14  12     1117.73     1255.65     55.94 o
 -22  14  12       65.15       16.28     35.80 o
 -19  14  12      104.32       56.68     28.18 o
 -16  14  12        4.29      -11.60     22.94 o
 -13  14  12      286.34      313.08     26.50 o
 -10  14  12        5.30       -1.77     21.64 o
  -7  14  12       22.22       13.95     21.21 o
  -4  14  12      638.20      576.32     28.66 o
  -1  14  12      497.48      574.37     31.55 o
   2  14  12      607.42      673.00     32.90 o
   5  14  12      579.32      674.56     38.23 o
   8  14  12      769.69      912.04     50.57 o
  11  14  12      169.41      110.11     43.49 o
  14  14  12        2.48       36.49     45.50 o
 -27  15  12      621.57      723.93     53.09 o
 -24  15  12      121.76       57.19     39.31 o
 -21  15  12       26.50      -27.62     32.34 o
 -18  15  12       94.07       52.08     27.17 o
 -15  15  12     1609.75     1630.29     40.29 o
 -12  15  12        9.27      -22.16     22.16 o
  -9  15  12      502.10      447.50     30.91 o
  -6  15  12       26.91       18.04     23.91 o
  -3  15  12      445.13      570.09     31.76 o
   0  15  12       42.41       57.29     26.20 o
   3  15  12      574.08      650.49     37.71 o
   6  15  12      715.27      763.19     65.41 o
   9  15  12        5.45      -40.85     40.85 o
  12  15  12     1561.03     1634.52     67.51 o
 -29  16  12     1505.87     1782.06     72.33 o
 -26  16  12      245.32      114.62     46.65 o
 -23  16  12       65.86       48.26     37.88 o
 -20  16  12       23.16       17.78     32.03 o
 -17  16  12      138.94      122.92     27.15 o
 -14  16  12       13.41      -15.54     24.23 o
 -11  16  12       94.96       40.65     24.10 o
  -8  16  12     1337.33     1338.74     34.73 o
  -5  16  12        0.40      -24.09     24.09 o
  -2  16  12       11.31       29.08     26.75 o
   1  16  12      144.55      183.43     29.89 o
   4  16  12      110.69       83.43     38.95 o
   7  16  12        5.28       -1.88     41.85 o
  10  16  12      458.95      328.93     54.93 o
  13  16  12      129.34      185.20     48.66 o
 -28  17  12      310.86      249.22     48.35 o
 -25  17  12       10.10      -41.47     41.47 o
 -22  17  12       31.45       -5.18     36.00 o
 -19  17  12       56.55       72.80     31.14 o
 -16  17  12       29.85        1.43     25.80 o
 -13  17  12       87.33       95.97     25.96 o
 -10  17  12       20.48       39.38     24.26 o
  -7  17  12      495.66      549.12     31.34 o
  -4  17  12      131.63       76.70     26.67 o
  -1  17  12     1173.42     1096.09     42.56 o
   2  17  12      788.88      805.67     44.33 o
   5  17  12      129.44      -17.33     41.30 o
   8  17  12      328.12      391.27     49.24 o
  11  17  12      308.78      297.55     52.99 o
 -27  18  12      392.66      544.24     51.68 o
 -24  18  12      396.72      443.71     44.69 o
 -21  18  12       39.49       23.55     35.43 o
 -18  18  12      450.14      534.28     36.77 o
 -15  18  12      152.25      118.19     27.79 o
 -12  18  12       54.84       62.79     25.52 o
  -9  18  12      132.78      168.10     26.71 o
  -6  18  12      207.33      272.07     29.21 o
  -3  18  12     2057.21     2017.57     54.86 o
   0  18  12      415.20      445.67     39.20 o
   3  18  12     1983.81     1930.51     89.75 o
   6  18  12       31.22       13.95     43.12 o
   9  18  12       11.30      -45.25     45.25 o
 -29  19  12      261.44      372.57     51.60 o
 -26  19  12       69.58       52.24     42.63 o
 -23  19  12      688.28      714.85     47.66 o
 -20  19  12      105.29      141.12     36.94 o
 -17  19  12      343.08      399.29     35.60 o
 -14  19  12       79.44       87.45     28.73 o
 -11  19  12      130.11      108.73     28.04 o
  -8  19  12      720.39      723.59     35.16 o
  -5  19  12     1406.41     1418.98     47.73 o
  -2  19  12        1.30       13.03     34.27 o
   1  19  12      725.98      780.33     46.50 o
   4  19  12        7.17       -3.72     40.89 o
   7  19  12      297.21      374.71     51.69 o
  10  19  12      315.95      394.02     56.40 o
 -28  20  12      643.98      845.31     63.77 o
 -25  20  12      230.04      274.86     45.63 o
 -22  20  12      142.54       75.66     38.75 o
 -19  20  12      303.87      337.35     40.32 o
 -16  20  12       18.57      -12.93     30.03 o
 -13  20  12       93.47       68.43     29.32 o
 -10  20  12      298.24      412.63     32.94 o
  -7  20  12      438.26      478.70     34.60 o
  -4  20  12       48.59       29.77     34.63 o
  -1  20  12        0.11      -36.04     38.19 o
   2  20  12       86.10       53.82     41.92 o
   5  20  12       57.92        0.95     44.68 o
   8  20  12      161.04       48.06     48.54 o
 -27  21  12      204.42      288.21     48.04 o
 -24  21  12      274.14      296.22     45.35 o
 -21  21  12      620.69      703.80     46.86 o
 -18  21  12       58.88       36.84     36.31 o
 -15  21  12        4.43      -32.68     32.68 o
 -12  21  12        3.22      -15.19     30.99 o
  -9  21  12       13.22       -2.85     31.45 o
  -6  21  12      147.92      194.83     38.20 o
  -3  21  12      347.33      458.02     54.44 o
   0  21  12       11.42      -36.69     36.69 o
   3  21  12       97.98       20.10     41.93 o
   6  21  12        8.79      -20.93     47.14 o
 -26  22  12      385.03      455.68     50.63 o
 -23  22  12        7.07      -39.00     39.00 o
 -20  22  12      294.78      276.69     41.56 o
 -17  22  12      207.05      223.85     41.83 o
 -14  22  12       35.91      -14.37     34.77 o
 -11  22  12       27.76       18.48     34.52 o
  -8  22  12      384.26      393.64     38.67 o
  -5  22  12      354.14      353.54     42.36 o
  -2  22  12        4.02      -37.67     40.35 o
   1  22  12       53.78       65.53     41.36 o
   4  22  12      733.28      842.92     61.15 o
 -25  23  12      227.34      287.87     47.00 o
 -22  23  12      572.22      667.09     56.38 o
 -19  23  12       80.51      -14.41     39.81 o
 -16  23  12       28.44      -34.97     34.97 o
 -13  23  12       69.37       22.59     36.09 o
 -10  23  12      379.60      291.60     40.54 o
  -7  23  12      726.11      789.12     46.14 o
  -4  23  12      373.91      426.85     48.43 o
  -1  23  12      163.71      154.78     42.50 o
   2  23  12      566.73      494.33     57.43 o
 -27  24  12       14.49       48.63     47.27 o
 -24  24  12      107.44      123.92     49.60 o
 -21  24  12       94.63        2.67     39.71 o
 -18  24  12       97.75       93.37     39.66 o
 -15  24  12       80.45       35.05     37.65 o
 -12  24  12      171.68      201.23     39.69 o
  -9  24  12      481.77      525.53     44.54 o
  -6  24  12      136.37      137.87     43.22 o
  -3  24  12        0.60      -42.10     42.10 o
   0  24  12      923.22     1075.66     58.63 o
   3  24  12      550.97      562.45     63.58 o
 -26  25  12       18.64       -0.06     44.13 o
 -23  25  12      392.34      431.38     49.53 o
 -20  25  12        2.26      -39.09     39.09 o
 -17  25  12        8.52      -37.20     37.20 o
 -14  25  12        8.22        4.76     37.22 o
 -11  25  12      103.72      127.38     39.17 o
  -8  25  12      129.22      189.69     41.85 o
  -5  25  12      300.22      264.11     47.93 o
  -2  25  12     1210.39     1506.02     68.60 o
   1  25  12      171.81      156.46     49.59 o
 -25  26  12      868.54     1051.83     60.61 o
 -22  26  12      240.11      425.11     55.28 o
 -19  26  12       79.89       76.29     42.46 o
 -16  26  12        1.74      -38.67     38.67 o
 -13  26  12      392.96      313.80     43.20 o
 -10  26  12      229.07      431.16     46.24 o
  -7  26  12      432.41      561.76     48.70 o
  -4  26  12      413.50      391.49     53.68 o
  -1  26  12        0.42      -42.41     42.41 o
 -24  27  12       40.09       26.41     44.40 o
 -21  27  12      115.74      163.12     46.91 o
 -18  27  12      767.71      857.52     54.50 o
 -15  27  12        1.69      -38.28     38.28 o
 -12  27  12        7.14      -12.01     39.14 o
  -9  27  12      302.53      362.58     47.16 o
  -6  27  12      627.80      818.89     55.90 o
  -3  27  12        1.82      -43.65     50.58 o
 -20  28  12       98.53       38.35     48.07 o
 -17  28  12      108.44      -30.99     41.81 o
 -14  28  12      384.74      347.22     63.20 o
 -11  28  12       94.79      192.35     46.02 o
  -8  28  12      390.40      419.65     50.37 o
 -19  29  12      851.52     1057.90     59.99 o
 -16  29  12        0.84      -41.97     41.97 o
 -13  29  12        0.15      -39.86     45.02 o
 -10  29  12      228.83      327.37     49.80 o
  -1   1  13      145.71      118.16    104.32 o
  -3   2  13        0.51      -98.55     98.55 o
   0   2  13      141.61      283.06    110.26 o
  -5   3  13      813.70      670.15    123.42 o
  -2   3  13      202.19      241.21    138.37 o
   1   3  13        1.31        4.60     99.40 o
  -7   4  13        4.60       31.10     42.72 o
  -4   4  13        3.51      -11.99     97.24 o
  -1   4  13       26.59       85.73    104.95 o
   2   4  13      328.87      322.35     37.61 o
  -9   5  13      239.94      134.52     33.78 o
  -6   5  13       88.02       93.16     31.15 o
  -3   5  13        1.09        0.25     99.74 o
   0   5  13       99.08      -22.00     38.14 o
   3   5  13       66.13       34.25     33.96 o
 -11   6  13      814.23      809.44     33.37 o
  -8   6  13      283.90      310.24     30.10 o
  -5   6  13        9.43      -13.10     47.57 o
  -2   6  13      314.17      292.17     41.56 o
   1   6  13        2.50      -34.42     34.74 o
   4   6  13      417.74      361.76     24.28 o
 -13   7  13      816.97      861.27     37.32 o
 -10   7  13      149.67      158.34     22.67 o
  -7   7  13      102.38      152.80     37.41 o
  -4   7  13     1079.40     1127.65     34.63 o
  -1   7  13      141.11      120.73     25.68 o
   2   7  13        0.15        7.95     21.26 o
   5   7  13       33.47       93.68     24.02 o
 -15   8  13       80.04       75.78     24.98 o
 -12   8  13       58.78       54.44     23.64 o
  -9   8  13      577.62      743.89     31.59 o
  -6   8  13      130.32       96.85     26.05 o
  -3   8  13      501.56      626.20     31.41 o
   0   8  13        0.07      -26.32     26.32 o
   3   8  13        2.22       16.51     23.04 o
   6   8  13      238.33      245.66     26.76 o
 -17   9  13      395.39      436.74     31.68 o
 -14   9  13       43.32       54.83     25.07 o
 -11   9  13       36.25       67.42     23.39 o
  -8   9  13      426.10      512.32     34.98 o
  -5   9  13      166.73      155.23     30.55 o
  -2   9  13      390.34      398.81     30.26 o
   1   9  13      220.97      279.76     26.40 o
   4   9  13      144.80       92.12     26.37 o
   7   9  13      247.26      296.86     28.34 o
 -19  10  13       16.25      -25.10     32.19 o
 -16  10  13     1498.26     1608.70     41.06 o
 -13  10  13       31.68       31.06     24.13 o
 -10  10  13     3609.06     3948.61     69.16 o
  -7  10  13        6.63      -23.14     23.14 o
  -4  10  13       92.40       75.91     36.19 o
  -1  10  13        1.94       -8.77     23.34 o
   2  10  13      136.10      195.15     25.36 o
   5  10  13      356.43      333.08     32.39 o
   8  10  13       49.96      -28.22     28.22 o
 -21  11  13       57.04       39.99     35.84 o
 -18  11  13      292.32      214.11     30.78 o
 -15  11  13      740.66      644.44     31.34 o
 -12  11  13      234.71      296.35     26.69 o
  -9  11  13      397.88      318.84     25.62 o
  -6  11  13       92.09       97.47     23.80 o
  -3  11  13      496.89      456.50     29.26 o
   0  11  13       19.50      -23.74     23.74 o
   3  11  13       79.81       72.89     26.92 o
   6  11  13       10.14      -27.74     27.74 o
   9  11  13      457.76      452.44     40.98 o
 -23  12  13      855.77     1088.07     54.74 o
 -20  12  13       28.54      -33.26     33.26 o
 -17  12  13      114.50       91.36     28.25 o
 -14  12  13     1277.46     1312.85     37.10 o
 -11  12  13      358.66      357.61     27.16 o
  -8  12  13        9.10      -21.79     21.79 o
  -5  12  13      314.85      358.49     30.32 o
  -2  12  13       11.42      -23.46     23.46 o
   1  12  13        0.28        3.71     26.25 o
   4  12  13     1717.02     1866.81     57.26 o
   7  12  13      388.95      451.67     65.92 o
  10  12  13     1122.03     1218.06     56.54 o
 -22  13  13       35.47       -2.94     40.06 o
 -19  13  13      209.24      171.75     38.39 o
 -16  13  13     1089.52     1161.71     38.73 o
 -13  13  13      109.40        9.06     25.83 o
 -10  13  13       48.31       26.56     24.17 o
  -7  13  13       47.80       18.27     21.77 o
  -4  13  13       30.78      -22.97     25.02 o
  -1  13  13      211.38      166.34     26.55 o
   2  13  13      228.72      192.27     29.99 o
   5  13  13     1027.20      991.61     44.42 o
   8  13  13       38.39       -5.00     46.98 o
 -21  14  13        5.03      -35.53     35.53 o
 -18  14  13        2.40      -14.88     30.26 o
 -15  14  13        1.13      -26.19     26.19 o
 -12  14  13      417.50      425.64     32.28 o
  -9  14  13      162.23      201.26     26.66 o
  -6  14  13       38.49       45.24     23.83 o
  -3  14  13      129.93       97.30     27.55 o
   0  14  13       53.06       37.91     27.53 o
   3  14  13      268.25      270.61     33.51 o
   6  14  13       63.41       -5.77     38.49 o
   9  14  13        9.82      -42.81     42.81 o
 -23  15  13        3.23      -37.62     37.62 o
 -20  15  13       80.13       44.40     35.82 o
 -17  15  13      360.84      487.02     36.51 o
 -14  15  13       85.95        5.16     26.74 o
 -11  15  13        4.25      -25.22     25.22 o
  -8  15  13       21.30        5.73     24.96 o
  -5  15  13       46.96       62.74     28.00 o
  -2  15  13      215.39      241.51     29.70 o
   1  15  13        9.70       28.16     30.84 o
   4  15  13      705.42      817.77     49.99 o
   7  15  13        3.92       -9.21     42.09 o
 -22  16  13      214.30      163.73     40.09 o
 -19  16  13        1.25      -15.95     33.23 o
 -16  16  13       39.86       44.31     29.48 o
 -13  16  13      566.31      678.41     33.97 o
 -10  16  13       90.05       43.47     25.33 o
  -7  16  13      269.20      296.19     27.48 o
  -4  16  13       12.41       29.68     27.70 o
  -1  16  13       64.96      129.34     31.50 o
   2  16  13     1705.12     2006.15     84.71 o
   5  16  13      269.13      217.06     45.61 o
 -21  17  13      156.57      138.94     39.03 o
 -18  17  13      257.38      345.31     38.18 o
 -15  17  13        2.39        5.44     28.56 o
 -12  17  13        4.54      -26.50     26.50 o
  -9  17  13       70.76       11.89     25.64 o
  -6  17  13        6.62        6.47     26.88 o
  -3  17  13      340.08      442.86     37.25 o
   0  17  13     2960.02     3425.79     91.27 o
   3  17  13       70.59       36.24     40.14 o
   6  17  13      601.17      750.29    114.98 o
 -20  18  13        6.33      -36.17     36.17 o
 -17  18  13      137.50      133.53     41.64 o
 -14  18  13      112.10      167.32     31.09 o
 -11  18  13      499.08      625.13     35.49 o
  -8  18  13       89.26       80.87     29.19 o
  -5  18  13      179.65      230.60     38.22 o
  -2  18  13      699.19      876.50     50.69 o
   1  18  13      320.47      454.91     49.02 o
   4  18  13      468.17      587.23     54.66 o
 -22  19  13      176.52      181.05     50.77 o
 -19  19  13      129.83      209.66     39.91 o
 -16  19  13      128.11      138.07     38.63 o
 -13  19  13        0.08      -29.42     29.42 o
 -10  19  13       11.55      -17.19     28.79 o
  -7  19  13      293.80      261.68     33.34 o
  -4  19  13      331.62      487.50     45.77 o
  -1  19  13     1074.12     1242.54     54.62 o
   2  19  13        3.51      -42.53     42.53 o
 -21  20  13        5.63      -38.82     38.82 o
 -18  20  13      320.41      313.02     41.73 o
 -15  20  13        0.83      -34.74     34.74 o
 -12  20  13       54.37       33.31     37.96 o
  -9  20  13      366.83      282.86     37.70 o
  -6  20  13      756.30      832.68     46.33 o
  -3  20  13      111.91      142.66     42.67 o
   0  20  13       68.05       18.62     42.24 o
 -20  21  13      630.45      768.57     50.48 o
 -17  21  13      459.13      536.93     45.18 o
 -14  21  13      377.52      429.53     42.11 o
 -11  21  13       53.46        0.77     35.09 o
  -8  21  13      303.68      394.26     40.55 o
  -5  21  13      352.89      410.01     46.60 o
  -2  21  13      439.50      402.70     45.49 o
 -19  22  13        0.81      -45.28     45.28 o
 -16  22  13      238.31      272.58     42.80 o
 -13  22  13       16.16      -36.73     36.83 o
 -10  22  13      131.38      180.03     38.33 o
  -7  22  13       24.27       73.25     35.72 o
  -4  22  13      306.05      467.22     52.47 o
 -15  23  13        5.74      -37.23     37.23 o
 -12  23  13        2.36      -35.82     35.82 o
  -9  23  13        0.75      -29.64     42.63 o
  -6  23  13      396.14      615.06     57.99 o
   0   1  14       42.74       70.09    106.04 o
  -2   2  14       80.32       44.63    106.90 o
   1   2  14       67.60      167.43    114.95 o
  -4   3  14      406.04      374.41    121.66 o
  -1   3  14       13.33      -53.26    104.14 o
   2   3  14       21.61      120.60    114.38 o
  -6   4  14        4.49      -38.40     41.36 o
  -3   4  14       11.79       57.57    110.51 o
   0   4  14      402.71      486.75    205.23 o
   3   4  14        5.75       -6.34     55.35 o
  -8   5  14       97.69       69.55     28.57 o
  -5   5  14        0.48       44.15     73.37 o
  -2   5  14       27.61      -49.80    112.46 o
   1   5  14      963.81     1167.65     93.39 o
   4   5  14      474.36      520.04     37.02 o
 -10   6  14      397.34      372.23     31.08 o
  -7   6  14       18.27       -0.89     29.26 o
  -4   6  14        1.68       -1.89     32.77 o
  -1   6  14        5.15      -66.05     66.05 o
   2   6  14      637.70      575.99     35.16 o
   5   6  14     1725.28     1809.33     48.21 o
 -12   7  14     1467.57     1580.69     46.29 o
  -9   7  14      102.80       22.79     27.96 o
  -6   7  14        2.49      -28.03     28.03 o
  -3   7  14        0.28       23.51     53.79 o
   0   7  14        4.12       18.32     39.00 o
   3   7  14      883.77      736.67     34.81 o
   6   7  14       64.01       21.32     27.10 o
 -14   8  14      837.94      850.55     37.34 o
 -11   8  14      257.10      274.86     27.92 o
  -8   8  14       25.15       27.31     26.57 o
  -5   8  14       34.12       36.33     37.12 o
  -2   8  14      481.34      454.01     75.82 o
   1   8  14      193.42      202.35     28.88 o
   4   8  14      788.67      721.73     35.21 o
   7   8  14      127.76      108.78     31.82 o
 -13   9  14       25.32      -12.66     26.93 o
 -10   9  14       28.00      -25.06     25.06 o
  -7   9  14       93.13       55.09     28.25 o
  -4   9  14      523.28      585.02     37.81 o
  -1   9  14        1.67       -3.98     24.22 o
   2   9  14      756.66      838.79     67.56 o
   5   9  14       19.11       11.80     29.40 o
 -15  10  14       37.23       33.63     34.69 o
 -12  10  14       10.14      -24.50     24.50 o
  -9  10  14       32.13      -15.07     24.96 o
  -6  10  14        0.72       -5.88     23.60 o
  -3  10  14       31.26       21.32     24.24 o
   0  10  14      222.39      303.62     30.21 o
   3  10  14      118.65       92.08     31.71 o
 -14  11  14       53.50        8.73     30.16 o
 -11  11  14       40.32       17.26     26.04 o
  -8  11  14        1.41      -25.03     25.03 o
  -5  11  14       15.14       23.96     24.64 o
  -2  11  14       49.86       81.06     25.95 o
   1  11  14       33.52       12.12     36.59 o
 -13  12  14      290.73      411.72     34.59 o
 -10  12  14       51.48      -25.28     25.28 o
  -7  12  14       54.39       28.34     26.53 o
  -4  12  14       22.44       27.73     26.16 o
  -1  12  14       21.71       54.65     29.96 o
   2  12  14      266.27      349.08     38.88 o
 -12  13  14      320.98      391.26     34.08 o
  -9  13  14       95.96      108.34     27.32 o
  -6  13  14       47.17       37.59     27.75 o
  -3  13  14        0.05       49.87     27.92 o
   0  13  14       10.76        8.33     33.12 o
 -11  14  14        6.14      -22.20     29.55 o
  -8  14  14        9.74      -10.31     26.79 o
  -5  14  14      129.56      121.61     29.70 o
  -2  14  14      112.70      136.64     39.18 o
 -10  15  14       51.50       18.96     36.61 o
  -7  15  14        0.02       21.40     31.30 o
 
